# Supplementary material for: Large-scale extraction of brain connectivity from the neuroscientific literature
Source: Bioinformatics. 2015 Jan 20;31(10):1640–7. doi: 10.1093/bioinformatics/btv025 (PMC4426844; doi:10.1093/bioinformatics/btv025)
Supplement: Supplementary Data [file supp_btv025_supplementary.zip]

Archive with 11 entries (8 files):
- supplementary/
- supplementary/.DS_Store
- __MACOSX/
- __MACOSX/supplementary/
- __MACOSX/supplementary/._.DS_Store
- supplementary/aba-syn.xml
- supplementary/bams2004swanson-syn.xml
- supplementary/matrices_tp-fp.png
- supplementary/precision_against_random.png
- __MACOSX/supplementary/._precision_against_random.png
- supplementary/rules.ruta
