# Supplementary material for: Large-scale extraction of brain connectivity from the neuroscientific literature
Source: Bioinformatics. 2015 Jan 20;31(10):1640–7. doi: 10.1093/bioinformatics/btv025 (PMC4426844; doi:10.1093/bioinformatics/btv025)
Supplement: Supplementary Data [file supp_btv025_supplementary.zip › supplementary/aba-syn.xml]

<?xml version="1.0" encoding="UTF-8" ?>
<!-- generated by WriteConceptFile on 20140207_0234 -->
<!--  script: Augment_aba -->
<synonym>
<token canonical="Cortical amygdalar area, posterior part, medial zone, layer 2" ref_id="aba:248">
  <variant base="Cortical amygdalar area, posterior part, medial zone, layer 2" />
</token>
<token canonical="Posterior auditory area, layer 6a" ref_id="aba:249">
  <variant base="Posterior auditory area, layer 6a" />
</token>
<token canonical="Main olfactory bulb, outer plexiform layer" ref_id="aba:244">
  <variant base="Main olfactory bulb, outer plexiform layer" />
  <variant base="outer plexiform layer of the main olfactory bulb" />
  <variant base="main olfactory bulb, outer plexiform layer" />
</token>
<token canonical="spinocervical tract" ref_id="aba:245">
  <variant base="spinocervical fibers" />
  <variant base="Tractus spinocervicalis" />
  <variant base="spinocervical tract" />
</token>
<token canonical="Midbrain reticular nucleus, retrorubral area" ref_id="aba:246">
  <variant base="midbrain reticular nucleus, retrorubral area" />
  <variant base="retrorubral area of the midbrain reticular nucleus" />
  <variant base="retrorubral field" />
  <variant base="Midbrain reticular nucleus, retrorubral area" />
  <variant base="retrorubral area" />
</token>
<token canonical="Auditory areas" ref_id="aba:247">
  <variant base="auditory areas" />
  <variant base="Auditory areas" />
  <variant base="auditory cortex" />
  <variant base="auditory area" />
  <variant base="temporal auditory areas" />
</token>
<token canonical="Cortical amygdalar area, posterior part, medial zone, layer 1" ref_id="aba:240">
  <variant base="Cortical amygdalar area, posterior part, medial zone, layer 1" />
</token>
<token canonical="Posterior parietal association areas, layer 2/3" ref_id="aba:241">
  <variant base="Posterior parietal association areas, layer 2/3" />
</token>
<token canonical="Lateral septal nucleus" ref_id="aba:242">
  <variant base="Nucleus septalis lateralis" />
  <variant base="lateral septum nucleus" />
  <variant base="Nucleus septi lateralis" />
  <variant base="Nucleus lateralis septi" />
  <variant base="Lateral septal nucleus" />
  <variant base="lateral septal nucleus" />
  <variant base="lateral parolfactory nucleus" />
</token>
<token canonical="Dorsal auditory area, layer 6b" ref_id="aba:243">
  <variant base="Dorsal auditory area, layer 6b" />
</token>
<token canonical="Entorhinal area, medial part, ventral zone, layer 1" ref_id="aba:259">
  <variant base="Entorhinal area, medial part, ventral zone, layer 1" />
</token>
<token canonical="posteromedial visual area, layer 6a" ref_id="aba:257">
  <variant base="posteromedial visual area, layer 6a" />
</token>
<token canonical="Lateral septal nucleus, rostral (rostroventral) part" ref_id="aba:258">
  <variant base="Lateral septal nucleus, rostral (rostroventral) part" />
</token>
<token canonical="Anteroventral nucleus of thalamus" ref_id="aba:255">
  <variant base="anteroventral nucleus" />
  <variant base="Nucleus anterior thalami ventralis" />
  <variant base="Nucleus anteroventralis thalami" />
  <variant base="Nucleus thalamicus anteroprincipalis" />
  <variant base="Nucleus thalamicus anteroventralis" />
  <variant base="Nucleus anterior ventralis" />
  <variant base="Nucleus anteroinferior" />
  <variant base="anteroventral thalamic nucleus" />
  <variant base="Nucleus anteroventralis" />
  <variant base="anteroventral nucleus of the thalamus" />
  <variant base="anterior ventral nucleus of thalamus" />
  <variant base="Nucleus anterior principalis" />
  <variant base="anteroprincipal thalamic nucleus" />
  <variant base="anteroventral nucleus of thalamus" />
  <variant base="Anteroventral nucleus of thalamus" />
</token>
<token canonical="Cortical amygdalar area, posterior part, medial zone, layer 3" ref_id="aba:256">
  <variant base="Cortical amygdalar area, posterior part, medial zone, layer 3" />
</token>
<token canonical="spinohypothalamic pathway" ref_id="aba:253">
  <variant base="spinohypothalamic pathway" />
</token>
<token canonical="Retrosplenial area" ref_id="aba:254">
  <variant base="Regio retrosplenialis" />
  <variant base="retrosplenial region" />
  <variant base="retrosplenial area" />
  <variant base="retrosplenial cortex" />
  <variant base="Retrosplenial area" />
</token>
<token canonical="Primary auditory area, layer 2/3" ref_id="aba:251">
  <variant base="Primary auditory area, layer 2/3" />
</token>
<token canonical="Dorsal auditory area, layer 5" ref_id="aba:252">
  <variant base="Dorsal auditory area, layer 5" />
</token>
<token canonical="Lateral septal nucleus, caudal (caudodorsal) part" ref_id="aba:250">
  <variant base="Lateral septal nucleus, caudal (caudodorsal) part" />
</token>
<token canonical="Lateral septal nucleus, ventral part" ref_id="aba:266">
  <variant base="Lateral septal nucleus, ventral part" />
  <variant base="ventral part of the lateral septal nucleus" />
  <variant base="lateral septal nucleus, ventral part" />
</token>
<token canonical="Dorsal peduncular area, layer 6a" ref_id="aba:267">
  <variant base="Dorsal peduncular area, layer 6a" />
</token>
<token canonical="Nucleus of the lateral olfactory tract, pyramidal layer" ref_id="aba:268">
  <variant base="pyramidal layer of the nucleus of the lateral olfactory tract" />
  <variant base="nucleus of the lateral olfactory tract, pyramidal layer" />
  <variant base="Nucleus of the lateral olfactory tract, pyramidal layer" />
</token>
<token canonical="Posterolateral visual area, layer 2/3" ref_id="aba:269">
  <variant base="Posterolateral visual area, layer 2/3" />
</token>
<token canonical="Nucleus of the lateral olfactory tract, molecular layer" ref_id="aba:260">
  <variant base="nucleus of the lateral olfactory tract, molecular layer" />
  <variant base="Nucleus of the lateral olfactory tract, molecular layer" />
  <variant base="molecular layer of the nucleus of the lateral olfactory tract" />
</token>
<token canonical="spino-olivary pathway" ref_id="aba:261">
  <variant base="spino-olivary pathway" />
</token>
<token canonical="Reticular nucleus of the thalamus" ref_id="aba:262">
  <variant base="Nucleus reticularis" />
  <variant base="reticular nucleus thalamus" />
  <variant base="Nucleus reticulatus" />
  <variant base="Nuclei reticulares" />
  <variant base="reticular nucleus-2" />
  <variant base="Nucleus thalamicus reticularis" />
  <variant base="thalamic reticular nucleus" />
  <variant base="Nucleus reticularis thalami" />
  <variant base="Reticular nucleus of the thalamus" />
  <variant base="reticular nuclear group" />
  <variant base="reticular thalamic nucleus" />
  <variant base="reticular nucleus of the thalamus" />
  <variant base="Reticulatum thalami" />
</token>
<token canonical="Anteroventral preoptic nucleus" ref_id="aba:263">
  <variant base="Anteroventral preoptic nucleus" />
</token>
<token canonical="Orbital area, layer 1" ref_id="aba:264">
  <variant base="Orbital area, layer 1" />
</token>
<token canonical="Retrosplenial area, lateral agranular part, layer 6b" ref_id="aba:279">
  <variant base="Retrosplenial area, lateral agranular part, layer 6b" />
</token>
<token canonical="spinotectal pathway" ref_id="aba:277">
  <variant base="Tractus spinotectalis" />
  <variant base="spinotectal fibers" />
  <variant base="spinotectal tract" />
  <variant base="spinotectal pathway" />
</token>
<token canonical="Striatum-like amygdalar nuclei" ref_id="aba:278">
  <variant base="Striatum-like amygdalar nuclei" />
  <variant base="amygdala" curator="RR"/>
</token>
<token canonical="Nucleus sagulum" ref_id="aba:271">
  <variant base="nucleus sagulum" />
  <variant base="sagulum nucleus" />
  <variant base="Nucleus sagulum" />
  <variant base="Sagulum" />
  <variant base="sagulum" />
</token>
<token canonical="Anteroventral periventricular nucleus" ref_id="aba:272">
  <variant base="anteroventral periventricular nucleus" />
  <variant base="Nucleus periventricularis anteroventralis" />
  <variant base="ventral periventricular hypothalamic nucleus" />
  <variant base="Anteroventral periventricular nucleus" />
</token>
<token canonical="spinoreticular pathway" ref_id="aba:270">
  <variant base="spinobulbar tract" />
  <variant base="spinoreticular tract" />
  <variant base="spinoreticular fibers" />
  <variant base="spinoreticular pathway" />
  <variant base="Tractus spinoreticularis" />
</token>
<token canonical="Lateral septal complex" ref_id="aba:275">
  <variant base="Lateral septal complex" />
</token>
<token canonical="Piriform area, molecular layer" ref_id="aba:276">
  <variant base="Piriform area, molecular layer" />
  <variant base="piriform area, molecular layer" />
  <variant base="molecular layer of the piriform area" />
</token>
<token canonical="Retrosplenial area, dorsal part, layer 6a" ref_id="aba:274">
  <variant base="Retrosplenial area, dorsal part, layer 6a" />
</token>
<token canonical="spinotelenchephalic pathway" ref_id="aba:285">
  <variant base="spinotelenchephalic pathway" />
</token>
<token canonical="Piriform area, pyramidal layer" ref_id="aba:284">
  <variant base="pyramidal layer of the piriform area" />
  <variant base="piriform area, pyramidal layer" />
  <variant base="Piriform area, pyramidal layer" />
</token>
<token canonical="Bed nucleus of the anterior commissure" ref_id="aba:287">
  <variant base="Bed nucleus of the anterior commissure" />
  <variant base="bed nucleus of the anterior commissure" />
  <variant base="nucleus of the anterior commissure" />
  <variant base="nucleus of commissura anterior" />
  <variant base="bed nucleus of anterior commissure" />
  <variant base="Nucleus commissurae anterioris" />
  <variant base="Nucleus interstitialis commissurae anterior" />
  <variant base="Nucleus commissurae anterior" />
</token>
<token canonical="Suprachiasmatic nucleus" ref_id="aba:286">
  <variant base="Suprachiasmatic nucleus" />
  <variant base="suprachiasmatic nucleus of hypothalamus" />
  <variant base="suprachiasmatic nucleus" />
  <variant base="Nucleus suprachiasmaticus hypothalami" />
</token>
<token canonical="Anteromedial visual area, layer 1" ref_id="aba:281">
  <variant base="Anteromedial visual area, layer 1" />
</token>
<token canonical="Barrington&apos;s nucleus" ref_id="aba:280">
  <variant base="Barrington nucleus" />
  <variant base="Barrington&apos;s nucleus" />
</token>
<token canonical="Lateral tegmental nucleus" ref_id="aba:283">
  <variant base="Lateral tegmental nucleus" />
</token>
<token canonical="Temporal association areas, layer 5" ref_id="aba:289">
  <variant base="Temporal association areas, layer 5" />
</token>
<token canonical="Orbital area, ventrolateral part, layer 2/3" ref_id="aba:288">
  <variant base="Orbital area, ventrolateral part, layer 2/3" />
</token>
<token canonical="Agranular insular area, dorsal part, layer 5" ref_id="aba:1101">
  <variant base="Agranular insular area, dorsal part, layer 5" />
</token>
<token canonical="Pretectal region" ref_id="aba:1100">
  <variant base="Pretectal region" />
</token>
<token canonical="primary fissure" ref_id="aba:1103">
  <variant base="Fissura prima" />
  <variant base="Fissura superior anterior" />
  <variant base="primary fissure" />
  <variant base="primary sulcus of cerebellum" />
  <variant base="primary fissure of the cerebellum" />
  <variant base="preclival fissure" />
</token>
<token canonical="Primary somatosensory area, mouth, layer 6a" ref_id="aba:1102">
  <variant base="Primary somatosensory area, mouth, layer 6a" />
</token>
<token canonical="Intercalated amygdalar nucleus" ref_id="aba:1105">
  <variant base="Intercalated amygdalar nucleus" />
</token>
<token canonical="Anteromedial nucleus, ventral part" ref_id="aba:1104">
  <variant base="Anteromedial nucleus, ventral part" />
</token>
<token canonical="Hypothalamic lateral zone" ref_id="aba:290">
  <variant base="Hypothalamic lateral zone" />
  <variant base="lateral zone of the hypothalamus" />
  <variant base="hypothalamic lateral zone" />
  <variant base="lateral zone of hypothalamus" />
</token>
<token canonical="Magnocellular nucleus" ref_id="aba:298">
  <variant base="medial geniculate complex, medial part" />
  <variant base="magnocellular nucleus of the medial geniculate body" />
  <variant base="medial nucleus of medial geniculate body" />
  <variant base="Magnocellular nucleus" />
  <variant base="magnocellular nucleus of medial geniculate body" />
  <variant base="Nucleus geniculatus medialis magnocellularis" />
  <variant base="medial division of medial geniculate body" />
  <variant base="medial geniculate nucleus, medial part" />
  <variant base="Nucleus corporis geniculati medialis, pars magnocellularis" />
  <variant base="Nucleus geniculatus medialis, pars magnocellularis" />
  <variant base="magnocellular nucleus" />
  <variant base="magnocellular nucleus of medial geniculate complex" />
  <variant base="Corpus geniculatus mediale, pars magnocellularis" />
</token>
<token canonical="Taenia tecta, dorsal part, layers 1-4" ref_id="aba:297">
  <variant base="Taenia tecta, dorsal part, layers 1-4" />
</token>
<token canonical="Anterior cingulate area, ventral part, layer 2/3" ref_id="aba:296">
  <variant base="Anterior cingulate area, ventral part, layer 2/3" />
</token>
<token canonical="Basolateral amygdalar nucleus" ref_id="aba:295">
  <variant base="basolateral nucleus of the amygdala" />
  <variant base="basolateral amygdalar nucleus" />
  <variant base="basolateral nucleus of amygdala" />
  <variant base="Nucleus amygdaloideus basolateralis" />
  <variant base="Nucleus amygdaloideus basalis" />
  <variant base="Nucleus amygdalae basalis" />
  <variant base="basolateral amygdaloid nucleus" />
  <variant base="basolateral nucleus" />
  <variant base="basal nucleus of the amygdala" />
  <variant base="Basolateral amygdalar nucleus" />
  <variant base="Nucleus basalis amygdalae" />
  <variant base="basal amygdaloid nucleus" />
</token>
<token canonical="Superior colliculus, motor related" ref_id="aba:294">
  <variant base="Superior colliculus, motor related" />
</token>
<token canonical="spinovestibular pathway" ref_id="aba:293">
  <variant base="spinovestibular pathway" />
  <variant base="spinovestibular fibers" />
  <variant base="spinovestibular tract" />
</token>
<token canonical="Bed nucleus of the accessory olfactory tract" ref_id="aba:292">
  <variant base="bed nucleus of the accessory olfactory tract" />
  <variant base="bed nucleus accessory olfactory tract" />
  <variant base="nucleus of the accessory olfactory tract" />
  <variant base="Bed nucleus of the accessory olfactory tract" />
  <variant base="accessory olfactory formation" />
</token>
<token canonical="Piriform area, polymorph layer" ref_id="aba:291">
  <variant base="PIR3" />
  <variant base="polymorph layer of the piriform area" />
  <variant base="Piriform area, polymorph layer" />
  <variant base="piriform area, polymorph layer" />
</token>
<token canonical="Somatomotor areas, Layer 5" ref_id="aba:299">
  <variant base="Somatomotor areas, Layer 5" />
</token>
<token canonical="Interbrain" ref_id="aba:1129">
  <variant base="Diencephalon" />
  <variant base="diencephalon" />
  <variant base="Interbrain" />
  <variant base="mature diencephalon" />
  <variant base="between brain" />
  <variant base="interbrain" />
</token>
<token canonical="Primary somatosensory area, lower limb, layer 5" ref_id="aba:1128">
  <variant base="Primary somatosensory area, lower limb, layer 5" />
</token>
<token canonical="Paraventricular hypothalamic nucleus, magnocellular division, medial magnocellular part" ref_id="aba:79">
  <variant base="Paraventricular hypothalamic nucleus, magnocellular division, medial magnocellular part" />
</token>
<token canonical="middle cerebellar peduncle" ref_id="aba:78">
  <variant base="Pedunculus cerebellaris medius" />
  <variant base="Pedunculus cerebellaris medialis" />
  <variant base="Pedunculus cerebellaris pontinus" />
  <variant base="Crus cerebelli ad pontem" />
  <variant base="Crus ponto-cerebellare" />
  <variant base="Brachium pontis" />
  <variant base="middle cerebellar peduncle" />
  <variant base="mid-cerebellar peduncle" />
</token>
<token canonical="Spinal nucleus of the trigeminal, oral part, caudal dorsomedial part" ref_id="aba:77">
  <variant base="Spinal nucleus of the trigeminal, oral part, caudal dorsomedial part" />
</token>
<token canonical="Interstitial nucleus of the vestibular nerve" ref_id="aba:76">
  <variant base="Interstitial nucleus of the vestibular nerve" />
  <variant base="interstitial nucleus of vestibular nerve" />
  <variant base="Nucleus vestibularis interstitialis" />
  <variant base="interstitial nucleus of the eighth nerve" />
  <variant base="interstitial nucleus of the vestibular nerve" />
</token>
<token canonical="Dorsal terminal nucleus of the accessory optic tract" ref_id="aba:75">
  <variant base="dorsal terminal nucleus accessory optic tract" />
  <variant base="Dorsal terminal nucleus of the accessory optic tract" />
  <variant base="dorsal terminal nucleus of the accessory optic tract" />
</token>
<token canonical="intermediate nerve" ref_id="aba:1131">
  <variant base="Nervus intermedius" />
  <variant base="intermediate nerve of Wrisberg" />
  <variant base="intermediate nerve" />
</token>
<token canonical="Lateral visual area, layer 6a" ref_id="aba:74">
  <variant base="Lateral visual area, layer 6a" />
</token>
<token canonical="ventricular systems" ref_id="aba:73">
  <variant base="ventricles of the brain" />
  <variant base="ventricular system" />
  <variant base="ventricular systems" />
  <variant base="cerebral ventricles" />
</token>
<token canonical="Pons, sensory related" ref_id="aba:1132">
  <variant base="Pons, sensory related" />
</token>
<token canonical="Entorhinal area, medial part, ventral zone, layer 5/6" ref_id="aba:1133">
  <variant base="Entorhinal area, medial part, ventral zone, layer 5/6" />
</token>
<token canonical="Anterodorsal preoptic nucleus" ref_id="aba:72">
  <variant base="Anterodorsal preoptic nucleus" />
</token>
<token canonical="Paraventricular hypothalamic nucleus, magnocellular division" ref_id="aba:71">
  <variant base="paraventricular hypothalamic nucleus, magnocellular division" />
  <variant base="Paraventricular nucleus of the hypothalamus, magnocellular division" />
  <variant base="Paraventricular hypothalamic nucleus, magnocellular division" />
  <variant base="magnocellular division of the paraventricular nucleus" />
</token>
<token canonical="midbrain related" ref_id="aba:70">
  <variant base="midbrain related" />
</token>
<token canonical="Nucleus of the lateral olfactory tract, layer 3" ref_id="aba:1139">
  <variant base="Nucleus of the lateral olfactory tract, layer 3" />
  <variant base="dorsal cap of the nucleus of the lateral olfactory tract" />
  <variant base="nucleus of the lateral olfactory tract, dorsal cap" />
  <variant base="nucleus of the lateral olfactory tract, layer 3" />
</token>
<token canonical="Spinal nucleus of the trigeminal, oral part, ventrolateral part" ref_id="aba:69">
  <variant base="Spinal nucleus of the trigeminal, oral part, ventrolateral part" />
</token>
<token canonical="Frontal pole, layer 1" ref_id="aba:68">
  <variant base="Frontal pole, layer 1" />
</token>
<token canonical="parafloccular sulcus" ref_id="aba:65">
  <variant base="parafloccular sulcus" />
</token>
<token canonical="Postpiriform transition area, layers 1" ref_id="aba:1140">
  <variant base="Postpiriform transition area, layers 1" />
</token>
<token canonical="Postpiriform transition area, layers 2" ref_id="aba:1141">
  <variant base="Postpiriform transition area, layers 2" />
</token>
<token canonical="Anterodorsal nucleus" ref_id="aba:64">
  <variant base="Nucleus anterior dorsalis thalami" />
  <variant base="anterodorsal nucleus" />
  <variant base="anterodorsal nucleus of the thalamus" />
  <variant base="Nucleus thalamicus anterodorsalis" />
  <variant base="Nucleus anterior dorsalis" />
  <variant base="anterodorsal thalamic nucleus" />
  <variant base="Nucleus anterosuperior" />
  <variant base="Nucleus anterodorsalis of thalamus" />
  <variant base="Nucleus anterodorsalis thalami" />
  <variant base="Anterodorsal nucleus" />
  <variant base="Nucleus anterior thalami dorsalis" />
  <variant base="anterodorsal nucleus of thalamus" />
  <variant base="Nucleus anterodorsalis" />
</token>
<token canonical="Interstitial nucleus of Cajal" ref_id="aba:67">
  <variant base="interstitial nucleus of medial longitudinal fasciculus" />
  <variant base="interstitial nucleus of Cajal" />
  <variant base="Interstitial nucleus of Cajal" />
  <variant base="Nucleus interstitialis Cajal" />
  <variant base="interstitial nucleus of the medial longitudinal fascicle" />
  <variant base="nucleus of the posterior commissure" />
</token>
<token canonical="Lateral terminal nucleus of the accessory optic tract" ref_id="aba:66">
  <variant base="lateral terminal nucleus accessory optic tract" />
  <variant base="Lateral terminal nucleus of the accessory optic tract" />
  <variant base="lateral terminal nucleus of the accessory optic tract" />
</token>
<token canonical="Spinal nucleus of the trigeminal, oral part, middle dorsomedial part, ventral zone" ref_id="aba:61">
  <variant base="Spinal nucleus of the trigeminal, oral part, middle dorsomedial part, ventral zone" />
</token>
<token canonical="Cerebellar cortex, molecular layer" ref_id="aba:1144">
  <variant base="Cerebellar cortex, molecular layer" />
  <variant base="molecular layer of the cerebellar cortex" />
  <variant base="Stratum moleculare" />
  <variant base="plexiform layer of cerebellar cortex" />
  <variant base="Stratum plexiforme" />
  <variant base="cerebellar cortex, molecular layer" />
</token>
<token canonical="Entorhinal area, lateral part, layer 6b" ref_id="aba:60">
  <variant base="Entorhinal area, lateral part, layer 6b" />
</token>
<token canonical="Cerebellar cortex, Purkinje layer" ref_id="aba:1145">
  <variant base="Stratum neurium piriformium" />
  <variant base="Stratum neuronorum piriformium" />
  <variant base="Cerebellar cortex, Purkinje layer" />
  <variant base="Stratum purkinjense" />
  <variant base="Purkinje cell layer" />
  <variant base="cerebellar cortex, Purkinje layer" />
</token>
<token canonical="Postpiriform transition area, layers 3" ref_id="aba:1142">
  <variant base="Postpiriform transition area, layers 3" />
</token>
<token canonical="Paraventricular hypothalamic nucleus, descending division" ref_id="aba:63">
  <variant base="descending division of the paraventricular nucleus" />
  <variant base="Paraventricular nucleus of the hypothalamus, descending division" />
  <variant base="Paraventricular hypothalamic nucleus, descending division" />
  <variant base="paraventricular hypothalamic nucleus, descending division" />
</token>
<token canonical="medial longitudinal fascicle" ref_id="aba:62">
  <variant base="medial longitudinal fascicle" />
  <variant base="Fasciculus longitudinalis dorsalis" />
  <variant base="medial longitudinal bundle" />
  <variant base="Fasciculus commissurae posterioris" />
  <variant base="Tractus longitudinalis medialis" />
  <variant base="Fasciculus longitudinalis posterior" />
  <variant base="Fasciculus longitudinalis medialis" />
  <variant base="medial longitudinal fasciculus" />
</token>
<token canonical="Cerebellar cortex, granular layer" ref_id="aba:1143">
  <variant base="Cerebellar cortex, granular layer" />
</token>
<token canonical="Medullary reticular nucleus, ventral part" ref_id="aba:1107">
  <variant base="Medullary reticular nucleus, ventral part" />
  <variant base="ventral part of the medullary reticular nucleus" />
  <variant base="medullary reticular nucleus, ventral part" />
</token>
<token canonical="Visceral area, layer 2/3" ref_id="aba:1106">
  <variant base="Visceral area, layer 2/3" />
</token>
<token canonical="Parastrial nucleus" ref_id="aba:1109">
  <variant base="parastriatal nucleus" />
  <variant base="Parastrial nucleus" />
  <variant base="parastrial nucleus" />
</token>
<token canonical="genu of corpus callosum" ref_id="aba:1108">
  <variant base="Genu corpus callosi" />
  <variant base="genu" />
  <variant base="rostrum of corpus callosum" />
  <variant base="genu of the corpus callosum" />
  <variant base="Genu corporis callosi" />
  <variant base="genu of corpus callosum" />
  <variant base="Corpus callosum, genu" />
  <variant base="corpus callosum, genu" />
</token>
<token canonical="Nucleus of the lateral lemniscus, ventral part" ref_id="aba:99">
  <variant base="Nucleus of the lateral lemniscus, ventral part" />
</token>
<token canonical="subependymal zone" ref_id="aba:98">
  <variant base="subependymal zone" />
</token>
<token canonical="Temporal association areas, layer 1" ref_id="aba:97">
  <variant base="Temporal association areas, layer 1" />
</token>
<token canonical="Entorhinal area, lateral part, layer 4" ref_id="aba:92">
  <variant base="Entorhinal area, lateral part, layer 4" />
</token>
<token canonical="Interanterodorsal nucleus of the thalamus" ref_id="aba:1113">
  <variant base="interanterodorsal nucleus of the thalamus" />
  <variant base="interanterodorsal nucleus thalamus" />
  <variant base="Nucleus interanterodorsalis" />
  <variant base="Nucleus commissura interanterodorsalis" />
  <variant base="Interanterodorsal nucleus of the thalamus" />
  <variant base="interanterodorsal thalamic nucleus" />
</token>
<token canonical="Anterolateral visual area, layer 4" ref_id="aba:1114">
  <variant base="Anterolateral visual area, layer 4" />
</token>
<token canonical="Interposed nucleus" ref_id="aba:91">
  <variant base="nucleus interpositus" />
  <variant base="Interposed nucleus" />
  <variant base="Nuclei interpositi" />
  <variant base="interposed nucleus" />
  <variant base="interposed cerebellar nucleus" />
  <variant base="Nucleus interpositus" />
  <variant base="interposed nucleus of the cerebellum" />
</token>
<token canonical="Nucleus of the lateral lemniscus, horizontal part" ref_id="aba:90">
  <variant base="nucleus of the lateral lemniscus, horizontal part" />
  <variant base="Nucleus of the lateral lemniscus, horizontal part" />
  <variant base="intermediate nucleus of the lateral lemniscus" />
</token>
<token canonical="genu of the facial nerve" ref_id="aba:1116">
  <variant base="Genu internum n. faciales" />
  <variant base="internal genu of the facial nerve" />
  <variant base="first genu" />
  <variant base="internal genu" />
  <variant base="Nervus facialis" />
  <variant base="genu of facial nerve" />
  <variant base="genu of the facial nerve" />
  <variant base="Genu nervi facialis" />
  <variant base="internal genu of facial nerve" />
</token>
<token canonical="Dorsal cochlear nucleus" ref_id="aba:96">
  <variant base="Nucleus cochlearis posterior" />
  <variant base="Nucleus cochlearis dorsalis" />
  <variant base="Dorsal cochlear nucleus" />
  <variant base="dorsal cochlear nucleus" />
  <variant base="dorsal division of cochlear nucleus" />
</token>
<token canonical="Agranular insular area" ref_id="aba:95">
  <variant base="Agranular insular area" />
</token>
<token canonical="Supramammillary nucleus, lateral part" ref_id="aba:1110">
  <variant base="submammillothalamic nucleus" />
  <variant base="supramammillary nucleus, lateral part" />
  <variant base="lateral part of the supramammillary nucleus" />
  <variant base="Supramammillary nucleus, lateral part" />
</token>
<token canonical="Primary somatosensory area, trunk, layer 5" ref_id="aba:1111">
  <variant base="Primary somatosensory area, trunk, layer 5" />
</token>
<token canonical="Paraventricular hypothalamic nucleus, parvicellular division" ref_id="aba:94">
  <variant base="Paraventricular hypothalamic nucleus, parvicellular division" />
  <variant base="Paraventricular nucleus of the hypothalamus, parvicellular division" />
  <variant base="parvicellular division of the paraventricular nucleus" />
  <variant base="paraventricular hypothalamic nucleus, parvicellular division" />
</token>
<token canonical="posterior superior fissure" ref_id="aba:1112">
  <variant base="Fissura superior posterior" />
  <variant base="postlunate fissure" />
  <variant base="postclival fissure" />
  <variant base="posterior superior fissure" />
  <variant base="Sulcus posterior superior" />
</token>
<token canonical="motor root of the trigeminal nerve" ref_id="aba:93">
  <variant base="Portio minor nervi trigemini" />
  <variant base="Nervus trigeminus, radix motorius" />
  <variant base="Nervus trigeminus, radix motoria" />
  <variant base="motor root of N. V" />
  <variant base="minor root of trigeminal nerve" />
  <variant base="Radix motoria" />
  <variant base="motor root of trigeminal nerve" />
  <variant base="motor root of the trigeminal nerve" />
  <variant base="Nervus trigemini radix motoria" />
  <variant base="Portio minor of trigeminal nerve" />
  <variant base="motor branch of trigeminal nerve" />
</token>
<token canonical="prepyramidal fissure" ref_id="aba:1119">
  <variant base="postpyramidal fissure" />
  <variant base="Fissura retrotonsillaris" />
  <variant base="intraparafloccular fissure" />
  <variant base="Fissura prepyramidalis" />
  <variant base="Fissura parafloccularis" />
  <variant base="prepyramidal fissure" />
  <variant base="Fissura inferior anterior" />
  <variant base="Fissura praepyramidalis cerebelli" />
  <variant base="Fissura intraparafloccularis" />
  <variant base="prepyramidal sulcus" />
  <variant base="Fissura praepyramidalis" />
</token>
<token canonical="Supramammillary nucleus, medial part" ref_id="aba:1118">
  <variant base="supramammillary nucleus, medial part" />
  <variant base="medial part of the supramammillary nucleus" />
  <variant base="Supramammillary nucleus, medial part" />
</token>
<token canonical="Pons, behavioral state related" ref_id="aba:1117">
  <variant base="Pons, behavioral state related" />
</token>
<token canonical="Paraventricular hypothalamic nucleus, parvicellular division, medial parvicellular part, dorsal zone" ref_id="aba:87">
  <variant base="Paraventricular hypothalamic nucleus, parvicellular division, medial parvicellular part, dorsal zone" />
</token>
<token canonical="middle thalamic commissure" ref_id="aba:86">
  <variant base="middle thalamic commissure" />
</token>
<token canonical="rhinocele" ref_id="aba:89">
  <variant base="olfactory ventricle" />
  <variant base="rhinocele" />
  <variant base="olfactory part of lateral ventricle" />
</token>
<token canonical="Anterior hypothalamic nucleus" ref_id="aba:88">
  <variant base="Nucleus hypothalamicus anterior" />
  <variant base="Anterior hypothalamic nucleus" />
  <variant base="anterior hypothalamic area" />
  <variant base="anterior hypothalamic nucleus" />
  <variant base="anterior nucleus of the hypothalamus" />
  <variant base="anterior nucleus of hypothalamus" />
  <variant base="Nucleus anterior hypothalami" />
  <variant base="fundamental gray substance" />
  <variant base="parvocellular nucleus of hypothalamus" />
</token>
<token canonical="Tuberomammillary nucleus, dorsal part" ref_id="aba:1126">
  <variant base="tuberomammillary nucleus, dorsal part" />
  <variant base="tuberal magnocellular nucleus" />
  <variant base="dorsal tuberomammillary nucleus" />
  <variant base="Tuberomammillary nucleus, dorsal part" />
</token>
<token canonical="Temporal association areas, layer 2/3" ref_id="aba:1127">
  <variant base="Temporal association areas, layer 2/3" />
</token>
<token canonical="lateral ventricle" ref_id="aba:81">
  <variant base="Ventriculus lateralis" />
  <variant base="lateral ventricle" />
</token>
<token canonical="Suprachiasmatic preoptic nucleus" ref_id="aba:1124">
  <variant base="Suprachiasmatic preoptic nucleus" />
</token>
<token canonical="Orbital area, ventrolateral part, layer 5" ref_id="aba:1125">
  <variant base="Orbital area, ventrolateral part, layer 5" />
</token>
<token canonical="Anterior hypothalamic area" ref_id="aba:80">
  <variant base="Nucleus hypothalamicus anterior" />
  <variant base="anterior hypothalamic area" />
  <variant base="anterior hypothalamic nucleus" />
  <variant base="anterior nucleus of the hypothalamus" />
  <variant base="anterior nucleus of hypothalamus" />
  <variant base="Nucleus anterior hypothalami" />
  <variant base="Anterior hypothalamic area" />
  <variant base="fundamental gray substance" />
  <variant base="parvocellular nucleus of hypothalamus" />
</token>
<token canonical="Inferior olivary complex" ref_id="aba:83">
  <variant base="Nucleus olivaris caudalis" />
  <variant base="inferior olive" />
  <variant base="Nuclei olivares inferiores" />
  <variant base="Inferior olivary complex" />
  <variant base="inferior olivary complex" />
  <variant base="Nucleus olivaris inferior" />
  <variant base="inferior olivary nucleus" />
  <variant base="Regio olivaris inferior" />
  <variant base="inferior olivary nuclear complex" />
</token>
<token canonical="inferior cerebellar peduncle" ref_id="aba:1123">
  <variant base="inferior cerebellar peduncle" />
  <variant base="Pedunculus cerebellaris caudalis" />
  <variant base="Crus cerebelli ad medullam oblongatam" />
  <variant base="restiform body" />
  <variant base="Corpus restiforme" />
  <variant base="Crus medullo-cerebellare" />
  <variant base="Pedunculus cerebellaris inferior" />
</token>
<token canonical="Nucleus of the lateral lemniscus, dorsal part" ref_id="aba:82">
  <variant base="Nucleus of the lateral lemniscus, dorsal part" />
</token>
<token canonical="spinocerebellar tract" ref_id="aba:85">
  <variant base="spinocerebellar tract" />
</token>
<token canonical="Interanteromedial nucleus of the thalamus" ref_id="aba:1120">
  <variant base="Interanteromedial nucleus of the thalamus" />
  <variant base="interanteromedial nucleus thalamus" />
  <variant base="anterior commissural nucleus" />
  <variant base="interanteromedial thalamic nucleus" />
  <variant base="interanteromedial nucleus of the thalamus" />
  <variant base="Nucleus interanteromedialis" />
</token>
<token canonical="Prelimbic area, layer 6a" ref_id="aba:84">
  <variant base="Prelimbic area, layer 6a" />
</token>
<token canonical="Entorhinal area, lateral part, layer 1" ref_id="aba:1121">
  <variant base="Entorhinal area, lateral part, layer 1" />
</token>
<token canonical="cuneocerebellar tract" ref_id="aba:499">
  <variant base="cuneocerebellar fibers" />
  <variant base="Tractus cuneocerebelli" />
  <variant base="cuneocerebellar tract" />
</token>
<token canonical="Bed nuclei of the stria terminalis, anterior division, anteromedial area" ref_id="aba:498">
  <variant base="Bed nuclei of the stria terminalis, anterior division, anteromedial area" />
</token>
<token canonical="Visual areas, layer 6b" ref_id="aba:497">
  <variant base="Visual areas, layer 6b" />
</token>
<token canonical="Dorsal peduncular area, layer 1" ref_id="aba:496">
  <variant base="Dorsal peduncular area, layer 1" />
</token>
<token canonical="Field CA3, pyramidal layer" ref_id="aba:495">
  <variant base="stratum pyramidale of the CA3 field" />
  <variant base="Field CA3 pyramidal layer" />
  <variant base="Field CA3, pyramidal layer" />
</token>
<token canonical="Superior colliculus, motor related, intermediate gray layer, sublayer a" ref_id="aba:494">
  <variant base="Superior colliculus, motor related, intermediate gray layer, sublayer a" />
</token>
<token canonical="Striatum ventral region" ref_id="aba:493">
  <variant base="Striatum ventral region" />
</token>
<token canonical="Orbital area, layer 2/3" ref_id="aba:492">
  <variant base="Orbital area, layer 2/3" />
</token>
<token canonical="Medial mammillary nucleus" ref_id="aba:491">
  <variant base="Nucleus corporis mamillaris medialis, pars medialis" />
  <variant base="medial mammillary nucleus, medial part" />
  <variant base="medial mamillary nucleus" />
  <variant base="internal mammillary nucleus" />
  <variant base="Medial mammillary nucleus" />
  <variant base="Nucleus mamillaris" />
  <variant base="Nucleus medialis corpus mamillaris" />
  <variant base="medial part of the medial mammillary nucleus" />
  <variant base="medial mammillary nucleus" />
  <variant base="Nucleus mamillaris medialis" />
  <variant base="Nucleus corporis mamillaris medialis" />
  <variant base="medial subdivision of medial mammillary nucleus" />
</token>
<token canonical="bulbocerebellar tract" ref_id="aba:490">
  <variant base="bulbocerebellar tract" />
</token>
<token canonical="Medial amygdalar nucleus, posterodorsal part, sublayer c" ref_id="aba:487">
  <variant base="Medial amygdalar nucleus, posterodorsal part, sublayer c" />
</token>
<token canonical="Field CA3, stratum oriens" ref_id="aba:486">
  <variant base="Field CA3, stratum oriens" />
</token>
<token canonical="Major island of Calleja" ref_id="aba:489">
  <variant base="islands of Calleja, major island" />
  <variant base="Major island of Calleja" />
  <variant base="major island of Calleja" />
  <variant base="large island of Calleja" />
</token>
<token canonical="Orbital area, lateral part, layer 6b" ref_id="aba:488">
  <variant base="Orbital area, lateral part, layer 6b" />
</token>
<token canonical="Medial habenula" ref_id="aba:483">
  <variant base="medial habenular nucleus" />
  <variant base="Nucleus habenularis medialis epithalami" />
  <variant base="medial habenula" />
  <variant base="Nucleus habenulae medialis" />
  <variant base="Nucleus habenularis medialis" />
  <variant base="Medial habenula" />
</token>
<token canonical="brachium of the inferior colliculus" ref_id="aba:482">
  <variant base="brachium of the inferior colliculus" />
  <variant base="brachium of medial geniculate" />
  <variant base="Brachium quadrigeminum inferius" />
  <variant base="inferior collicular brachium" />
  <variant base="inferior brachium" />
  <variant base="Brachium colliculi inferioris" />
  <variant base="inferior quadrigeminal brachium" />
  <variant base="peduncle of inferior colliculus" />
  <variant base="Brachium colliculi caudalis" />
  <variant base="brachium of inferior colliculus" />
</token>
<token canonical="Striatum dorsal region" ref_id="aba:485">
  <variant base="Striatum dorsal region" />
</token>
<token canonical="Orbital area, medial part, layer 1" ref_id="aba:484">
  <variant base="Orbital area, medial part, layer 1" />
</token>
<token canonical="Islands of Calleja" ref_id="aba:481">
  <variant base="Insula Callejae" />
  <variant base="Islands of Calleja" />
  <variant base="islands of Calleja" />
</token>
<token canonical="Medial amygdalar nucleus, posterodorsal part, sublayer b" ref_id="aba:480">
  <variant base="Medial amygdalar nucleus, posterodorsal part, sublayer b" />
</token>
<token canonical="Entorhinal area, lateral part, layer 2b" ref_id="aba:764">
  <variant base="Entorhinal area, lateral part, layer 2b" />
</token>
<token canonical="Vascular organ of the lamina terminalis" ref_id="aba:763">
  <variant base="organum vasculosum" />
  <variant base="Organum vasculosum of lamina terminalis" />
  <variant base="vascular organ of lamina terminalis" />
  <variant base="Vascular organ of the lamina terminalis" />
  <variant base="prechiasmatic gland" />
  <variant base="supraoptic crest" />
  <variant base="vascular organ of the lamina terminalis" />
</token>
<token canonical="propriohypothalamic pathways, dorsal" ref_id="aba:762">
  <variant base="propriohypothalamic pathways, dorsal" />
</token>
<token canonical="Ventromedial hypothalamic nucleus, anterior part" ref_id="aba:761">
  <variant base="Ventromedial hypothalamic nucleus, anterior part" />
  <variant base="ventromedial hypothalamic nucleus, anterior part" />
  <variant base="ventromedial nucleus of the hypothalamus, anterior part" />
  <variant base="anterior part of the ventromedial nucleus of the hypothalamus" />
</token>
<token canonical="cerebrum related" ref_id="aba:768">
  <variant base="cerebrum related" />
</token>
<token canonical="Secondary motor area, layer 5" ref_id="aba:767">
  <variant base="Secondary motor area, layer 5" />
</token>
<token canonical="Dentate gyrus lateral blade" ref_id="aba:766">
  <variant base="Dentate gyrus lateral blade" />
</token>
<token canonical="Nucleus x" ref_id="aba:765">
  <variant base="nucleus x" />
  <variant base="nucleus X" />
  <variant base="Nucleus x" />
</token>
<token canonical="cerebral nuclei related" ref_id="aba:760">
  <variant base="cerebral nuclei related" />
</token>
<token canonical="Visual areas, layer 2/3" ref_id="aba:561">
  <variant base="Visual areas, layer 2/3" />
</token>
<token canonical="Bed nuclei of the stria terminalis, anterior division, rhomboid nucleus" ref_id="aba:562">
  <variant base="Bed nuclei of the stria terminalis, anterior division, rhomboid nucleus" />
</token>
<token canonical="Cochlear nucleus, subpedunclular granular region" ref_id="aba:560">
  <variant base="Cochlear nucleus, subpedunclular granular region" />
</token>
<token canonical="posteromedial visual area, layer 5" ref_id="aba:565">
  <variant base="posteromedial visual area, layer 5" />
</token>
<token canonical="Postpiriform transition area" ref_id="aba:566">
  <variant base="postpiriform transition area" />
  <variant base="amygdalopiriform TA" />
  <variant base="Postpiriform transition area" />
  <variant base="amygdalopiriform transition area" />
</token>
<token canonical="dorsal tegmental tract" ref_id="aba:563">
  <variant base="dorsal tegmental tract" />
</token>
<token canonical="Dentate gyrus crest, granule cell layer" ref_id="aba:758">
  <variant base="Dentate gyrus crest, granule cell layer" />
</token>
<token canonical="Posterior auditory area, layer 4" ref_id="aba:759">
  <variant base="Posterior auditory area, layer 4" />
</token>
<token canonical="Medial septal nucleus" ref_id="aba:564">
  <variant base="Nucleus septalis medialis" />
  <variant base="medial septum nucleus" />
  <variant base="Nucleus medialis septi" />
  <variant base="Medial septal nucleus" />
  <variant base="medial septal nucleus" />
  <variant base="medial parolfactory nucleus" />
  <variant base="N. septi medialis" />
</token>
<token canonical="Bed nuclei of the stria terminalis, posterior division, dorsal nucleus" ref_id="aba:569">
  <variant base="Bed nuclei of the stria terminalis, posterior division, dorsal nucleus" />
</token>
<token canonical="Cerebrum" ref_id="aba:567">
  <variant base="Cerebrum" />
</token>
<token canonical="Accessory abducens nucleus" ref_id="aba:568">
  <variant base="accessory facial nucleus" />
  <variant base="accessory facial motor nucleus" />
  <variant base="accessory abducens nucleus" />
  <variant base="dorsal facial nucleus" />
  <variant base="accessory abducens/facial nucleus" />
  <variant base="Accessory abducens nucleus" />
</token>
<token canonical="Hypoglossal nucleus" ref_id="aba:773">
  <variant base="hypoglossal nucleus" />
  <variant base="Nucleus hypoglossalis" />
  <variant base="Nucleus nervi hypoglossi" />
  <variant base="Hypoglossal nucleus" />
  <variant base="hypoglossal nerve nucleus" />
</token>
<token canonical="Anteromedial nucleus, dorsal part" ref_id="aba:1096">
  <variant base="Anteromedial nucleus, dorsal part" />
</token>
<token canonical="Anterior cingulate area, ventral part, layer 5" ref_id="aba:772">
  <variant base="Anterior cingulate area, ventral part, layer 5" />
</token>
<token canonical="Hypothalamus" ref_id="aba:1097">
  <variant base="Hypothalamus" />
  <variant base="preoptico-hypothalamic area" />
  <variant base="preoptico-hypothalamic region" />
</token>
<token canonical="Primary somatosensory area, lower limb, layer 4" ref_id="aba:1094">
  <variant base="Primary somatosensory area, lower limb, layer 4" />
</token>
<token canonical="Dentate gyrus lateral blade, molecular layer" ref_id="aba:775">
  <variant base="Dentate gyrus lateral blade, molecular layer" />
</token>
<token canonical="preculminate fissure" ref_id="aba:1095">
  <variant base="Fissura postcentralis cerebelli" />
  <variant base="postcentral fissure of the cerebellum" />
  <variant base="preculminate fissure" />
  <variant base="sulcus superior posterior" />
  <variant base="Fissura praeculminata" />
  <variant base="postcentral fissure-2" />
</token>
<token canonical="Retrosplenial area, lateral agranular part, layer 5" ref_id="aba:774">
  <variant base="Retrosplenial area, lateral agranular part, layer 5" />
</token>
<token canonical="external medullary lamina of the thalamus" ref_id="aba:1092">
  <variant base="external medullary lamina of thalamus" />
  <variant base="external medullary lamina of the thalamus" />
  <variant base="external medullary lamina" />
  <variant base="external medullary lamina thalamus" />
  <variant base="Lamina medullaris externa thalami" />
  <variant base="Lamella medullaris externa" />
  <variant base="Lamina medullaris externa" />
  <variant base="Lamina medullaris thalami externa" />
</token>
<token canonical="Ventromedial hypothalamic nucleus, dorsomedial part" ref_id="aba:777">
  <variant base="Ventromedial hypothalamic nucleus, dorsomedial part" />
  <variant base="ventromedial hypothalamic nucleus, dorsomedial part" />
  <variant base="ventromedial nucleus of the hypothalamus, dorsomedial part" />
  <variant base="dorsomedial part of the ventromedial nucleus of the hypothalamus" />
</token>
<token canonical="corpus callosum" ref_id="aba:776">
  <variant base="human corpus callosum" />
  <variant base="corpus callosum" />
</token>
<token canonical="Pontine reticular nucleus, caudal part" ref_id="aba:1093">
  <variant base="caudal pontine reticular nucleus" />
  <variant base="pontine reticular nucleus, caudal part" />
  <variant base="pontine reticular nucleus caudal part" />
  <variant base="Nucleus reticularis pontis caudalis" />
  <variant base="Nucleus reticularis pontis, pars caudalis" />
  <variant base="Pontine reticular nucleus, caudal part" />
</token>
<token canonical="propriohypothalamic pathways, medial" ref_id="aba:779">
  <variant base="propriohypothalamic pathways, medial" />
</token>
<token canonical="Supplemental somatosensory area, layer 5" ref_id="aba:1090">
  <variant base="Supplemental somatosensory area, layer 5" />
</token>
<token canonical="Primary visual area, layer 5" ref_id="aba:778">
  <variant base="Primary visual area, layer 5" />
</token>
<token canonical="Lobules IV-V" ref_id="aba:1091">
  <variant base="Lobules IV-V" />
</token>
<token canonical="Medullary reticular nucleus, dorsal part" ref_id="aba:1098">
  <variant base="medullary reticular nucleus, dorsal part" />
  <variant base="Medullary reticular nucleus, dorsal part" />
  <variant base="dorsal part of the medullary reticular nucleus" />
</token>
<token canonical="Pons" ref_id="aba:771">
  <variant base="Metencephalon" />
  <variant base="pons cerebri" />
  <variant base="Pons Varolii" />
  <variant base="pons" />
  <variant base="Pons" />
</token>
<token canonical="propriohypothalamic pathways, lateral" ref_id="aba:770">
  <variant base="propriohypothalamic pathways, lateral" />
</token>
<token canonical="fornix system" ref_id="aba:1099">
  <variant base="fornix system" />
</token>
<token canonical="dorsolateral fascicle" ref_id="aba:570">
  <variant base="dorsolateral fascicle" />
</token>
<token canonical="Midline group of the dorsal thalamus" ref_id="aba:571">
  <variant base="Midline group of the dorsal thalamus" />
</token>
<token canonical="Anterior cingulate area, layer 1" ref_id="aba:572">
  <variant base="Anterior cingulate area, layer 1" />
</token>
<token canonical="Lateral visual area, layer 4" ref_id="aba:573">
  <variant base="Lateral visual area, layer 4" />
</token>
<token canonical="Tegmental reticular nucleus" ref_id="aba:574">
  <variant base="Tegmental reticular nucleus" />
</token>
<token canonical="Ventromedial hypothalamic nucleus, central part" ref_id="aba:769">
  <variant base="central part of the ventromedial nucleus" />
  <variant base="Ventromedial hypothalamic nucleus, central part" />
  <variant base="ventromedial hypothalamic nucleus, central part" />
  <variant base="ventromedial nucleus of the hypothalamus, central part" />
</token>
<token canonical="Central lateral nucleus of the thalamus" ref_id="aba:575">
  <variant base="centrolateral thalamic nucleus" />
  <variant base="Nucleus centralis lateralis thalami" />
  <variant base="central lateral nucleus" />
  <variant base="central lateral thalamic nucleus" />
  <variant base="Central lateral nucleus of the thalamus" />
  <variant base="central lateral nucleus of the thalamus" />
  <variant base="central lateral nucleus of thalamus" />
  <variant base="Nucleus centralis lateralis of thalamus" />
</token>
<token canonical="Accessory facial motor nucleus" ref_id="aba:576">
  <variant base="Accessory facial motor nucleus" />
  <variant base="accessory facial nucleus" />
  <variant base="accessory facial motor nucleus" />
  <variant base="accessory abducens nucleus" />
  <variant base="dorsal facial nucleus" />
  <variant base="accessory abducens/facial nucleus" />
</token>
<token canonical="Primary somatosensory area, upper limb, layer 4" ref_id="aba:577">
  <variant base="Primary somatosensory area, upper limb, layer 4" />
</token>
<token canonical="Bed nuclei of the stria terminalis, posterior division, principal nucleus" ref_id="aba:578">
  <variant base="Bed nuclei of the stria terminalis, posterior division, principal nucleus" />
</token>
<token canonical="external capsule" ref_id="aba:579">
  <variant base="external capsule" />
  <variant base="Capsula externa" />
</token>
<token canonical="Nucleus z" ref_id="aba:789">
  <variant base="nucleus Z" />
  <variant base="Nucleus z" />
  <variant base="nucleus z" />
</token>
<token canonical="Hippocampal region" ref_id="aba:1080">
  <variant base="Hippocampal region" />
  <variant base="hippocampal" curator="RR"/>
</token>
<token canonical="Piriform-amygdalar area" ref_id="aba:788">
  <variant base="piriform amygdaloid area" />
  <variant base="piriform-amygdalar area" />
  <variant base="piriform-amygdaloid area" />
  <variant base="piriform amygdalar area" />
  <variant base="rostral amygdalopiriform area" />
  <variant base="Piriform-amygdalar area" />
</token>
<token canonical="Infralimbic area, layer 6b" ref_id="aba:1081">
  <variant base="Infralimbic area, layer 6b" />
</token>
<token canonical="propriohypothalamic pathways, ventral" ref_id="aba:787">
  <variant base="propriohypothalamic pathways, ventral" />
</token>
<token canonical="Taenia tecta, ventral part, layer 3" ref_id="aba:1082">
  <variant base="Taenia tecta, ventral part, layer 3" />
</token>
<token canonical="epithalamus related" ref_id="aba:1083">
  <variant base="epithalamus related" />
</token>
<token canonical="Temporal association areas, layer 6b" ref_id="aba:786">
  <variant base="Temporal association areas, layer 6b" />
</token>
<token canonical="Ventromedial hypothalamic nucleus, ventrolateral part" ref_id="aba:785">
  <variant base="Ventromedial hypothalamic nucleus, ventrolateral part" />
  <variant base="ventrolateral part of the ventromedial nucleus of the hypothalamus" />
  <variant base="ventromedial hypothalamic nucleus, ventrolateral part" />
  <variant base="ventromedial nucleus of the hypothalamus, ventrolateral part" />
</token>
<token canonical="Presubiculum" ref_id="aba:1084">
  <variant base="Area praesubicularis" />
  <variant base="presubiculum" />
  <variant base="Presubiculum" />
  <variant base="Praesubiculum" />
  <variant base="area 27 of Brodmann" />
</token>
<token canonical="corticospinal tract" ref_id="aba:784">
  <variant base="Fasciculus cerebro-spinalis" />
  <variant base="Tractus corticospinalis" />
  <variant base="corticospinal fibers" />
  <variant base="Fibrae corticospinales" />
  <variant base="Tractus cortico-spinalis" />
  <variant base="corticospinal tract" />
</token>
<token canonical="Secondary motor area, layer 6b" ref_id="aba:1085">
  <variant base="Secondary motor area, layer 6b" />
</token>
<token canonical="Agranular insular area, dorsal part, layer 6a" ref_id="aba:783">
  <variant base="Agranular insular area, dorsal part, layer 6a" />
</token>
<token canonical="Primary somatosensory area, trunk, layer 4" ref_id="aba:1086">
  <variant base="Primary somatosensory area, trunk, layer 4" />
</token>
<token canonical="precentral fissure" ref_id="aba:1087">
  <variant base="sulcus superior anterior" />
  <variant base="Fissura praecentralis" />
  <variant base="precentral fissure of the cerebellum" />
  <variant base="precentral fissure" />
  <variant base="Fissura precentralis cerebelli" />
  <variant base="postlingual fissure" />
</token>
<token canonical="Dentate gyrus lateral blade, polymorph layer" ref_id="aba:782">
  <variant base="Dentate gyrus lateral blade, polymorph layer" />
</token>
<token canonical="Nucleus y" ref_id="aba:781">
  <variant base="Nucleus y" />
  <variant base="nucleus Y" />
  <variant base="nucleus y" />
</token>
<token canonical="Medial geniculate complex, medial part" ref_id="aba:1088">
  <variant base="medial geniculate complex, medial part" />
  <variant base="magnocellular nucleus of the medial geniculate body" />
  <variant base="medial nucleus of medial geniculate body" />
  <variant base="magnocellular nucleus of medial geniculate body" />
  <variant base="Nucleus geniculatus medialis magnocellularis" />
  <variant base="medial division of medial geniculate body" />
  <variant base="Medial geniculate complex, medial part" />
  <variant base="medial geniculate nucleus, medial part" />
  <variant base="Nucleus corporis geniculati medialis, pars magnocellularis" />
  <variant base="Nucleus geniculatus medialis, pars magnocellularis" />
  <variant base="magnocellular nucleus" />
  <variant base="magnocellular nucleus of medial geniculate complex" />
  <variant base="Corpus geniculatus mediale, pars magnocellularis" />
</token>
<token canonical="Hippocampal formation" ref_id="aba:1089">
  <variant base="Hippocampal formation" />
</token>
<token canonical="Posterior amygdalar nucleus" ref_id="aba:780">
  <variant base="posterior amygdalar nucleus" />
  <variant base="amygdalohippocampal transition area" />
  <variant base="Area amygdalohippocampalis" />
  <variant base="posterior nucleus of the amygdala" />
  <variant base="amygdalo-hippocampal area" />
  <variant base="Area periamygdalae caudalis ventralis" />
  <variant base="amygdalohippocampal area" />
  <variant base="posterior nucleus amygdala" />
  <variant base="Posterior amygdalar nucleus" />
</token>
<token canonical="Claustrum" ref_id="aba:583">
  <variant base="claustrum" />
  <variant base="dorsal portion of claustrum" />
  <variant base="Claustrum" />
  <variant base="dorsal claustrum" />
</token>
<token canonical="Cortical amygdalar area, posterior part, lateral zone, layers 1-2" ref_id="aba:584">
  <variant base="Cortical amygdalar area, posterior part, lateral zone, layers 1-2" />
</token>
<token canonical="Triangular nucleus of septum" ref_id="aba:581">
  <variant base="Triangular nucleus of septum" />
</token>
<token canonical="Orbital area, medial part, layer 2/3" ref_id="aba:582">
  <variant base="Orbital area, medial part, layer 2/3" />
</token>
<token canonical="Nucleus of the brachium of the inferior colliculus" ref_id="aba:580">
  <variant base="nucleus of the brachium of the inferior colliculus" />
  <variant base="Nucleus of the brachium of the inferior colliculus" />
  <variant base="nucleus brachium inferior colliculus" />
</token>
<token canonical="Taenia tecta" ref_id="aba:589">
  <variant base="Stria longitudinalis lateralis" />
  <variant base="lateral longitudinal stria" />
  <variant base="tenia tecta" />
  <variant base="Taenia obtecta" />
  <variant base="Stria tecta" />
  <variant base="tenia tectum" />
  <variant base="Stria longitudinalis externa" />
  <variant base="lateral white stria of Lancisi" />
  <variant base="taenia tecta" />
  <variant base="Taenia tecta" />
</token>
<token canonical="Nucleus of Darkschewitsch" ref_id="aba:587">
  <variant base="Nucleus Darkschewitsch" />
  <variant base="nucleus of Darkschewitsch" />
  <variant base="nucleus of Darkshevich" />
  <variant base="Nucleus accessorius" />
  <variant base="Darkshevich&apos;s nucleus" />
  <variant base="Nucleus Darkschewitschi" />
  <variant base="ventral nucleus of posterior commissure" />
  <variant base="Nucleus fasciculi longitudinalis medialis" />
  <variant base="Nucleus commissurae posterioris" />
  <variant base="Nucleus of Darkschewitsch" />
  <variant base="nucleus of the posterior commissure" />
</token>
<token canonical="Anterior cingulate area, ventral part, layer 1" ref_id="aba:588">
  <variant base="Anterior cingulate area, ventral part, layer 1" />
</token>
<token canonical="Bed nuclei of the stria terminalis, posterior division, interfascicular nucleus" ref_id="aba:585">
  <variant base="Bed nuclei of the stria terminalis, posterior division, interfascicular nucleus" />
</token>
<token canonical="fasciculus proprius" ref_id="aba:586">
  <variant base="propriospinal tracts" />
  <variant base="propriospinal pathways" />
  <variant base="fundamental columns" />
  <variant base="spinospinal columns" />
  <variant base="Fasciculi proprii" />
  <variant base="ground bundles" />
  <variant base="Fasciculus proprius" />
  <variant base="proprius bundles of cord" />
  <variant base="fasciculus proprius" />
  <variant base="spinospinal tract" />
</token>
<token canonical="Primary somatosensory area, barrel field, layer 5" ref_id="aba:1070">
  <variant base="Primary somatosensory area, barrel field, layer 5" />
</token>
<token canonical="Dentate gyrus medial blade" ref_id="aba:799">
  <variant base="Dentate gyrus medial blade" />
</token>
<token canonical="rhinal fissure" ref_id="aba:1071">
  <variant base="rhinal fissure" />
  <variant base="Sulcus rhinalis" />
  <variant base="rhinal sulcus" />
  <variant base="Fissura rhinalis" />
</token>
<token canonical="facial nerve" ref_id="aba:798">
  <variant base="facial nerve" />
  <variant base="seventh cranial nerve" />
  <variant base="Nerve VII" />
  <variant base="Nervus facialis" />
</token>
<token canonical="Periaqueductal gray" ref_id="aba:795">
  <variant base="Anulus aquaeductus" />
  <variant base="central gray substance of the midbrain" />
  <variant base="central (periaqueductal) gray" />
  <variant base="Periaqueductal gray" />
  <variant base="central gray substance of midbrain" />
  <variant base="PAG" />
  <variant base="anulus of cerebral aqueduct" />
  <variant base="central grey substance of midbrain" />
  <variant base="periaqueductal gray of tegmentum" />
  <variant base="periaqueductal gray" />
  <variant base="Griseum centrale mesencephali" />
  <variant base="Substantia grisea centralis mesencephali" />
  <variant base="Anulus aqueductus cerebri" />
  <variant base="Griseum centrale" />
  <variant base="Substantia grisea centralis" />
  <variant base="central gray of the midbrain" />
  <variant base="Griseum periventriculare mesencephali" />
  <variant base="periaqueductal gray matter" />
</token>
<token canonical="Anterolateral visual area, layer 1" ref_id="aba:1074">
  <variant base="Anterolateral visual area, layer 1" />
</token>
<token canonical="spinal tract of the trigeminal nerve" ref_id="aba:794">
  <variant base="spinal tract of trigeminal nerve" />
  <variant base="spinal root of trigeminal" />
  <variant base="descending root of V" />
  <variant base="descending tract of trigeminal" />
  <variant base="spinal trigeminal tract" />
  <variant base="spinal tract of the trigeminal nerve" />
  <variant base="Tractus spinalis nervi trigeminalis" />
  <variant base="Tractus spinalis nervi trigemini" />
  <variant base="spinal V tract" />
  <variant base="trigeminospinal tract" />
  <variant base="tract of descending root of trigeminal" />
</token>
<token canonical="Taenia tecta, ventral part, layer 2" ref_id="aba:1075">
  <variant base="Taenia tecta, ventral part, layer 2" />
</token>
<token canonical="Zona incerta" ref_id="aba:797">
  <variant base="Zona incerta" />
  <variant base="zona incerta" />
</token>
<token canonical="Medial geniculate complex, dorsal part" ref_id="aba:1072">
  <variant base="Medial geniculate complex, dorsal part" />
  <variant base="Nucleus geniculatus medialis fibrosus" />
  <variant base="medial geniculate complex, dorsal part" />
  <variant base="dorsal nucleus of the medial geniculate body" />
  <variant base="Nucleus geniculatus medialis pars dorsalis" />
  <variant base="Nucleus corporis geniculati medialis, pars dorsalis" />
  <variant base="dorsal nucleus of medial geniculate complex" />
  <variant base="medial geniculate nucleus, dorsal part" />
</token>
<token canonical="Dopaminergic A13 group" ref_id="aba:796">
  <variant base="Dopaminergic A13 group" />
</token>
<token canonical="Hemispheric regions" ref_id="aba:1073">
  <variant base="Hemispheric regions" />
</token>
<token canonical="rhinal incisure" ref_id="aba:1078">
  <variant base="rhinal incisure" />
</token>
<token canonical="Posterior auditory area, layer 5" ref_id="aba:791">
  <variant base="Posterior auditory area, layer 5" />
</token>
<token canonical="Dentate gyrus lateral blade, granule cell layer" ref_id="aba:790">
  <variant base="Dentate gyrus lateral blade, granule cell layer" />
</token>
<token canonical="Medial geniculate complex, ventral part" ref_id="aba:1079">
  <variant base="ventral nucleus" />
  <variant base="ventral nucleus of medial geniculate complex" />
  <variant base="Medial geniculate complex, ventral part" />
  <variant base="ventral nucleus of the medial geniculate body" />
  <variant base="Nucleus corporis geniculati medialis, pars ventralis" />
  <variant base="ventral nucleus of medial geniculate body" />
  <variant base="medial geniculate complex, ventral part" />
  <variant base="medial geniculate nucleus, ventral part" />
  <variant base="Nucleus geniculatus medialis pars ventralis" />
  <variant base="Nucleus geniculatus medialis fasciculosus" />
</token>
<token canonical="efferent cochleovestibular bundle" ref_id="aba:1076">
  <variant base="efferent cochleovestibular bundle" />
</token>
<token canonical="Primary somatosensory area, layer 1" ref_id="aba:793">
  <variant base="Primary somatosensory area, layer 1" />
</token>
<token canonical="dorsal roots" ref_id="aba:792">
  <variant base="Radix posterior" />
  <variant base="dorsal spinal roots" />
  <variant base="dorsal root fibers" />
  <variant base="dorsal roots" />
  <variant base="posterior root of spinal nerve" />
  <variant base="Radix dorsalis nervi spinalis" />
</token>
<token canonical="Perireunensis nucleus" ref_id="aba:1077">
  <variant base="Perireunensis nucleus" />
  <variant base="perireuniens nucleus" />
</token>
<token canonical="Cortical amygdalar area, posterior part, medial zone, layers 1-2" ref_id="aba:592">
  <variant base="Cortical amygdalar area, posterior part, medial zone, layers 1-2" />
</token>
<token canonical="Primary visual area, layer 1" ref_id="aba:593">
  <variant base="Primary visual area, layer 1" />
</token>
<token canonical="Bed nuclei of the stria terminalis, posterior division, transverse nucleus" ref_id="aba:594">
  <variant base="Bed nuclei of the stria terminalis, posterior division, transverse nucleus" />
</token>
<token canonical="fasciculus retroflexus" ref_id="aba:595">
  <variant base="Tractus habenulo-interpeduncularis" />
  <variant base="Fasciculus habenulo-interpeduncularis" />
  <variant base="habenulo-interpeduncular tract" />
  <variant base="fasciculus retroflexus" />
  <variant base="Tractus retroflexus" />
  <variant base="Fasciculus retroflexus" />
  <variant base="habenulopeduncular tract" />
  <variant base="Tractus habenulointercruralis" />
  <variant base="Tractus habenulo-intercruralis" />
  <variant base="habenulointerpeduncular tract" />
  <variant base="tractus habenulointerpeduncularis" />
  <variant base="habenulointerpeduncular fasciculus" />
</token>
<token canonical="Retrosplenial area, ventral part, layer 6a" ref_id="aba:590">
  <variant base="Retrosplenial area, ventral part, layer 6a" />
</token>
<token canonical="Central linear nucleus raphe" ref_id="aba:591">
  <variant base="caudal linear nucleus of the raphe" />
  <variant base="central linear nucleus raphe" />
  <variant base="Central linear nucleus raphe" />
</token>
<token canonical="Diagonal band nucleus" ref_id="aba:596">
  <variant base="Area olfactoria" />
  <variant base="nucleus of the diagonal band of Broca" />
  <variant base="Nucleus fasciculi diagonalis Brocae" />
  <variant base="nuclei of horizontal and vertical limbs of diagonal band" />
  <variant base="Diagonal band nucleus" />
  <variant base="diagonal band nucleus" />
  <variant base="nucleus of the diagonal band" />
  <variant base="olfactory area" />
  <variant base="nucleus of diagonal band" />
  <variant base="diagonal nucleus" />
</token>
<token canonical="Taenia tecta, dorsal part" ref_id="aba:597">
  <variant base="Taenia tecta, dorsal part" />
</token>
<token canonical="Ventral auditory area, layer 6b" ref_id="aba:598">
  <variant base="Ventral auditory area, layer 6b" />
</token>
<token canonical="Central medial nucleus of the thalamus" ref_id="aba:599">
  <variant base="Nucleus centralis medialis thalami" />
  <variant base="central medial nucleus thalamus" />
  <variant base="central medial nucleus of thalamus" />
  <variant base="central medial nucleus of the thalamus" />
  <variant base="central medial nucleus" />
  <variant base="Nucleus centralis medialis" />
  <variant base="central medial thalamic nucleus" />
  <variant base="Central medial nucleus of the thalamus" />
</token>
<token canonical="Subiculum, ventral part" ref_id="aba:518">
  <variant base="Subiculum, ventral part" />
  <variant base="ventral part of the subiculum" />
  <variant base="subiculum, ventral part" />
</token>
<token canonical="Cerebellar nuclei" ref_id="aba:519">
  <variant base="Nuclei cerebelli" />
  <variant base="intrinsic nuclei of cerebellum" />
  <variant base="Cerebellar nuclei" />
  <variant base="central nuclei" />
  <variant base="Nuclei cerebellaris" />
  <variant base="deep cerebellar nuclei" />
  <variant base="roof nuclei-2" />
  <variant base="intracerebellar nuclei" />
  <variant base="cerebellar nuclei" />
  <variant base="Nuclei cerebellares" />
</token>
<token canonical="Orbital area, layer 6b" ref_id="aba:516">
  <variant base="Orbital area, layer 6b" />
</token>
<token canonical="Postpiriform transition area, layers 1-3" ref_id="aba:517">
  <variant base="Postpiriform transition area, layers 1-3" />
</token>
<token canonical="dorsal commissure of the spinal cord" ref_id="aba:522">
  <variant base="dorsal commissure of the spinal cord" />
</token>
<token canonical="Bed nuclei of the stria terminalis, anterior division, magnocellular nucleus" ref_id="aba:521">
  <variant base="Bed nuclei of the stria terminalis, anterior division, magnocellular nucleus" />
</token>
<token canonical="Ventral auditory area, layer 6a" ref_id="aba:520">
  <variant base="Ventral auditory area, layer 6a" />
</token>
<token canonical="Entorhinal area, medial part, dorsal zone, layer 1" ref_id="aba:526">
  <variant base="Entorhinal area, medial part, dorsal zone, layer 1" />
</token>
<token canonical="Supramammillary nucleus" ref_id="aba:525">
  <variant base="Nucleus supramammillaris" />
  <variant base="supramammillary area" />
  <variant base="supramamillary nucleus" />
  <variant base="Nucleus supramamillaris hypothalami" />
  <variant base="supramammillary nucleus" />
  <variant base="Supramammillary nucleus" />
</token>
<token canonical="Orbital area, medial part, layer 2" ref_id="aba:524">
  <variant base="Orbital area, medial part, layer 2" />
</token>
<token canonical="Medial preoptic area" ref_id="aba:523">
  <variant base="medial preoptic area" />
  <variant base="Nucleus praeopticus medialis" />
  <variant base="Area preopticus medialis" />
  <variant base="Nucleus preopticus medialis" />
  <variant base="Area praeoptica medialis" />
  <variant base="medial preoptic hypothalamic nucleus" />
  <variant base="Medial preoptic area" />
  <variant base="medial preoptic nucleus" />
</token>
<token canonical="Dorsal auditory area, layer 1" ref_id="aba:527">
  <variant base="Dorsal auditory area, layer 1" />
</token>
<token canonical="Cerebellar cortex" ref_id="aba:528">
  <variant base="Cortex cerebelli" />
  <variant base="Cerebellar cortex" />
  <variant base="cerebellar cortex" />
</token>
<token canonical="Bed nuclei of the stria terminalis, anterior division, ventral nucleus" ref_id="aba:529">
  <variant base="Bed nuclei of the stria terminalis, anterior division, ventral nucleus" />
</token>
<token canonical="Medial pretectal area" ref_id="aba:531">
  <variant base="medial pretectal nucleus" />
  <variant base="medial pretectal area" />
  <variant base="Medial pretectal area" />
</token>
<token canonical="dorsal fornix" ref_id="aba:530">
  <variant base="Fornix longus" />
  <variant base="Fornix dorsalis" />
  <variant base="Fornix superior" />
  <variant base="dorsal fornix" />
</token>
<token canonical="posteromedial visual area" ref_id="aba:533">
  <variant base="posteromedial visual area" />
</token>
<token canonical="Posterior parietal association areas, layer 1" ref_id="aba:532">
  <variant base="Posterior parietal association areas, layer 1" />
</token>
<token canonical="Dorsal peduncular area, layer 2" ref_id="aba:535">
  <variant base="Dorsal peduncular area, layer 2" />
</token>
<token canonical="Supratrigeminal nucleus" ref_id="aba:534">
  <variant base="Supratrigeminal nucleus" />
</token>
<token canonical="Bed nuclei of the stria terminalis, anterior division, anterolateral area" ref_id="aba:537">
  <variant base="Bed nuclei of the stria terminalis, anterior division, anterolateral area" />
</token>
<token canonical="Central amygdalar nucleus" ref_id="aba:536">
  <variant base="central amygdaloid nucleus" />
  <variant base="central nucleus of amygdala" />
  <variant base="Nucleus amygdalae centralis" />
  <variant base="Nucleus centralis amygdalae" />
  <variant base="Nucleus amygdaloideus centralis" />
  <variant base="central amygdalar nucleus" />
  <variant base="central nucleus amygdala" />
  <variant base="Central amygdalar nucleus" />
</token>
<token canonical="dorsal limb" ref_id="aba:538">
  <variant base="dorsal limb" />
</token>
<token canonical="Midbrain reticular nucleus, magnocellular part" ref_id="aba:539">
  <variant base="midbrain reticular nucleus, magnocellular part" />
  <variant base="magnocellular part of the midbrain reticular nucleus" />
  <variant base="Midbrain reticular nucleus, magnocellular part" />
</token>
<token canonical="Midbrain reticular nucleus, magnocellular part, general" ref_id="aba:548">
  <variant base="magnocellular part of the midbrain reticular nucleus, general" />
  <variant base="Midbrain reticular nucleus, magnocellular part, general" />
  <variant base="midbrain reticular nucleus, magnocellular part, general" />
</token>
<token canonical="dorsal longitudinal fascicle" ref_id="aba:547">
  <variant base="Tractus periependymalis longitudinalis" />
  <variant base="dorsal longitudinal fasciculus of Schultze" />
  <variant base="Fasciculus longitudinalis dorsalis" />
  <variant base="Fasciculus longitudinalis periependymalis" />
  <variant base="Fasciculus periaquaeductalis" />
  <variant base="posterior longitudinal fasciculus" />
  <variant base="dorsal longitudinal fascicle" />
  <variant base="Fasciculus longitudinalis posterior" />
  <variant base="dorsal longitudinal fasciculus of Schutz" />
  <variant base="Fibrae substantiae griseae centralis" />
  <variant base="periependymal fasciculus" />
  <variant base="Fasciculus tegmentalis dorsalis" />
  <variant base="bundle of Schutz" />
  <variant base="dorsal longitudinal tract" />
  <variant base="dorsal longitudinal fasciculus" />
</token>
<token canonical="Bed nuclei of the stria terminalis, anterior division, juxtacapsular nucleus" ref_id="aba:546">
  <variant base="Bed nuclei of the stria terminalis, anterior division, juxtacapsular nucleus" />
</token>
<token canonical="Retrosplenial area, dorsal part, layer 4" ref_id="aba:545">
  <variant base="Retrosplenial area, dorsal part, layer 4" />
</token>
<token canonical="Central amygdalar nucleus, capsular part" ref_id="aba:544">
  <variant base="capsular part of the central amygdalar nucleus" />
  <variant base="Central amygdalar nucleus, capsular part" />
  <variant base="central amygdalar nucleus, capsular part" />
  <variant base="central nucleus of amygdala capsular part" />
</token>
<token canonical="Entorhinal area, medial part, dorsal zone, layer 2" ref_id="aba:543">
  <variant base="Entorhinal area, medial part, dorsal zone, layer 2" />
</token>
<token canonical="Retrosplenial area, ventral part, layer 1" ref_id="aba:542">
  <variant base="Retrosplenial area, ventral part, layer 1" />
</token>
<token canonical="Temporal association areas" ref_id="aba:541">
  <variant base="temporal association cortex" />
  <variant base="Temporal association areas" />
  <variant base="ventral temporal association areas" />
  <variant base="temporal association areas" />
</token>
<token canonical="Perirhinal area, layer 1" ref_id="aba:540">
  <variant base="Perirhinal area, layer 1" />
</token>
<token canonical="Thalamus" ref_id="aba:549">
  <variant base="Thalamus" />
</token>
<token canonical="Tuberomammillary nucleus" ref_id="aba:557">
  <variant base="Nucleus tuberomamillaris hypothalami" />
  <variant base="magnocellular tuberomammillary nucleus" />
  <variant base="ventral tuberomammillary nucleus" />
  <variant base="tuberomammillary complex" />
  <variant base="tuberomammillary nucleus" />
  <variant base="tuberomammillary hypothalamic nucleus" />
  <variant base="tubero-mamillary area" />
  <variant base="Tuberomammillary nucleus" />
  <variant base="Nucleus tuberomamillaris" />
  <variant base="tuberomammillary nucleus, ventral part" />
  <variant base="mammilloinfundibular nucleus" />
  <variant base="caudal magnocellular nucleus" />
</token>
<token canonical="Infralimbic area, layer 2/3" ref_id="aba:556">
  <variant base="Infralimbic area, layer 2/3" />
</token>
<token canonical="Central amygdalar nucleus, medial part" ref_id="aba:559">
  <variant base="central nucleus of amygdala medial part" />
  <variant base="Central amygdalar nucleus, medial part" />
  <variant base="central amygdalar nucleus, medial part" />
  <variant base="medial part of the central amygdalar nucleus" />
</token>
<token canonical="Primary somatosensory area, nose, layer 1" ref_id="aba:558">
  <variant base="Primary somatosensory area, nose, layer 1" />
</token>
<token canonical="dorsal spinocerebellar tract" ref_id="aba:553">
  <variant base="Tractus spino-cerebellaris posterior" />
  <variant base="Flechsig&apos;s tract" />
  <variant base="posterior spinocerebellar tract" />
  <variant base="Tractus spinocerebellaris posterior" />
  <variant base="Tractus spinocerebellaris dorsalis" />
  <variant base="Flechsig&apos;s fasciculus" />
  <variant base="dorsal spinocerebellar tract" />
</token>
<token canonical="Pontine reticular nucleus, ventral part" ref_id="aba:552">
  <variant base="pontine reticular nucleus, ventral part" />
  <variant base="ventral part of the pontine reticular nucleus" />
  <variant base="Pontine reticular nucleus, ventral part" />
</token>
<token canonical="Midbrain reticular nucleus, parvicellular part" ref_id="aba:555">
  <variant base="midbrain reticular nucleus, parvicellular part" />
  <variant base="Midbrain reticular nucleus, parvicellular part" />
  <variant base="parvicellular part of the midbrain reticular nucleus" />
</token>
<token canonical="Bed nuclei of the stria terminalis, anterior division, oval nucleus" ref_id="aba:554">
  <variant base="Bed nuclei of the stria terminalis, anterior division, oval nucleus" />
</token>
<token canonical="Central amygdalar nucleus, lateral part" ref_id="aba:551">
  <variant base="central amygdalar nucleus, lateral part" />
  <variant base="lateral part of the central amygdalar nucleus" />
  <variant base="Central amygdalar nucleus, lateral part" />
  <variant base="central nucleus of amygdala lateral part" />
</token>
<token canonical="Entorhinal area, medial part, dorsal zone, layer 5/6" ref_id="aba:550">
  <variant base="Entorhinal area, medial part, dorsal zone, layer 5/6" />
</token>
<token canonical="Folium-tuber vermis (VII), Purkinje layer" ref_id="aba:10727">
  <variant base="Folium-tuber vermis (VII), Purkinje layer" />
</token>
<token canonical="Folium-tuber vermis (VII), granular layer" ref_id="aba:10726">
  <variant base="Folium-tuber vermis (VII), granular layer" />
</token>
<token canonical="Declive (VI), molecular layer" ref_id="aba:10725">
  <variant base="Declive (VI), molecular layer" />
</token>
<token canonical="Declive (VI), Purkinje layer" ref_id="aba:10724">
  <variant base="Declive (VI), Purkinje layer" />
</token>
<token canonical="Pyramus (VIII), granular layer" ref_id="aba:10729">
  <variant base="Pyramus (VIII), granular layer" />
</token>
<token canonical="Folium-tuber vermis (VII), molecular layer" ref_id="aba:10728">
  <variant base="Folium-tuber vermis (VII), molecular layer" />
</token>
<token canonical="Pyramus (VIII), Purkinje layer" ref_id="aba:10730">
  <variant base="Pyramus (VIII), Purkinje layer" />
</token>
<token canonical="Uvula (IX), Purkinje layer" ref_id="aba:10733">
  <variant base="Uvula (IX), Purkinje layer" />
</token>
<token canonical="Uvula (IX), molecular layer" ref_id="aba:10734">
  <variant base="Uvula (IX), molecular layer" />
</token>
<token canonical="Pyramus (VIII), molecular layer" ref_id="aba:10731">
  <variant base="Pyramus (VIII), molecular layer" />
</token>
<token canonical="Uvula (IX), granular layer" ref_id="aba:10732">
  <variant base="Uvula (IX), granular layer" />
</token>
<token canonical="Lobule IV, granular layer" ref_id="aba:10714">
  <variant base="Lobule IV, granular layer" />
</token>
<token canonical="Lobule III, molecular layer" ref_id="aba:10713">
  <variant base="Lobule III, molecular layer" />
</token>
<token canonical="Lobule IV, molecular layer" ref_id="aba:10716">
  <variant base="Lobule IV, molecular layer" />
</token>
<token canonical="Lobule IV, Purkinje layer" ref_id="aba:10715">
  <variant base="Lobule IV, Purkinje layer" />
</token>
<token canonical="Lobule V, Purkinje layer" ref_id="aba:10718">
  <variant base="Lobule V, Purkinje layer" />
</token>
<token canonical="Lobule V, granular layer" ref_id="aba:10717">
  <variant base="Lobule V, granular layer" />
</token>
<token canonical="Lobule V, molecular layer" ref_id="aba:10719">
  <variant base="Lobule V, molecular layer" />
</token>
<token canonical="Lobules IV-V, granular layer" ref_id="aba:10720">
  <variant base="Lobules IV-V, granular layer" />
</token>
<token canonical="Lobules IV-V, Purkinje layer" ref_id="aba:10721">
  <variant base="Lobules IV-V, Purkinje layer" />
</token>
<token canonical="Lobules IV-V, molecular layer" ref_id="aba:10722">
  <variant base="Lobules IV-V, molecular layer" />
</token>
<token canonical="Declive (VI), granular layer" ref_id="aba:10723">
  <variant base="Declive (VI), granular layer" />
</token>
<token canonical="Agranular insular area, posterior part, layer 6a" ref_id="aba:314">
  <variant base="Agranular insular area, posterior part, layer 6a" />
</token>
<token canonical="Isocortex" ref_id="aba:315">
  <variant base="dorsal area" />
  <variant base="neopallium" />
  <variant base="neocortex" />
  <variant base="Cortex completus" />
  <variant base="cerebral neocortex" />
  <variant base="substantia corticalis" />
  <variant base="neopallial cortex" />
  <variant base="isocortex" />
  <variant base="Isocortex" />
  <variant base="homogenetic cortex" />
  <variant base="Neocortex" />
</token>
<token canonical="Ventral part of the lateral geniculate complex, medial zone" ref_id="aba:316">
  <variant base="Ventral part of the lateral geniculate complex, medial zone" />
</token>
<token canonical="subthalamic fascicle" ref_id="aba:317">
  <variant base="Fasciculus subthalamicus" />
  <variant base="subthalamic fascicle" />
  <variant base="subthalamic fasciculus" />
</token>
<token canonical="nigrothalamic fibers" ref_id="aba:109">
  <variant base="nigrothalamic fibers" />
  <variant base="nigrothalamic tract" />
</token>
<token canonical="Septofimbrial nucleus" ref_id="aba:310">
  <variant base="Nucleus septalis fimbrialis" />
  <variant base="scattered nucleus of the septum" />
  <variant base="Septofimbrial nucleus" />
  <variant base="septofimbrial nucleus" />
  <variant base="nucleus septofimbrialis" />
</token>
<token canonical="Basolateral amygdalar nucleus, posterior part" ref_id="aba:311">
  <variant base="Basolateral nucleus of the amygdala posterior part" />
  <variant base="basolateral amygdalar nucleus, posterior part" />
  <variant base="posterior part of the basolateral amygdalar nucleus" />
  <variant base="Basolateral amygdalar nucleus, posterior part" />
</token>
<token canonical="Entorhinal area, lateral part, layer 4/5" ref_id="aba:312">
  <variant base="Entorhinal area, lateral part, layer 4/5" />
</token>
<token canonical="Midbrain" ref_id="aba:313">
  <variant base="Mesencephalon" />
  <variant base="midbrain" />
  <variant base="Midbrain" />
</token>
<token canonical="posteromedial visual area, layer 4" ref_id="aba:501">
  <variant base="posteromedial visual area, layer 4" />
</token>
<token canonical="Subiculum" ref_id="aba:502">
  <variant base="subiculum hippocampi" />
  <variant base="subiculum" />
  <variant base="Subiculum" />
</token>
<token canonical="Superior colliculus, motor related, intermediate gray layer, sublayer b" ref_id="aba:503">
  <variant base="Superior colliculus, motor related, intermediate gray layer, sublayer b" />
</token>
<token canonical="Field CA3, stratum radiatum" ref_id="aba:504">
  <variant base="Field CA3, stratum radiatum" />
  <variant base="Field CA3 stratum radiatum" />
  <variant base="stratum radiatum of the CA3 field" />
</token>
<token canonical="Somatomotor areas" ref_id="aba:500">
  <variant base="somatic motor areas" />
  <variant base="somatomotor areas" />
  <variant base="Somatomotor areas" />
  <variant base="motor area" />
  <variant base="motor cortex" />
</token>
<token canonical="Anterior hypothalamic nucleus, anterior part" ref_id="aba:700">
  <variant base="lateroanterior hypothalamic nucleus" />
  <variant base="Anterior hypothalamic nucleus, anterior part" />
  <variant base="anterior hypothalamic nucleus, anterior part" />
  <variant base="anterior part of the anterior hypothalamic nucleus" />
</token>
<token canonical="Agranular insular area, posterior part" ref_id="aba:111">
  <variant base="Agranular insular area, posterior part" />
  <variant base="posterior part of the agranular insular area" />
  <variant base="agranular insular area, posterior part" />
</token>
<token canonical="Primary somatosensory area, nose, layer 5" ref_id="aba:702">
  <variant base="Primary somatosensory area, nose, layer 5" />
</token>
<token canonical="Vestibular nuclei" ref_id="aba:701">
  <variant base="Vestibular nuclei" />
  <variant base="vestibular nuclear complex" />
  <variant base="Nuclei vestibulares" />
  <variant base="vestibular nuclei" />
</token>
<token canonical="Paraventricular hypothalamic nucleus, parvicellular division, periventricular part" ref_id="aba:110">
  <variant base="Paraventricular hypothalamic nucleus, parvicellular division, periventricular part" />
</token>
<token canonical="optic chiasm" ref_id="aba:117">
  <variant base="decussation of optic nerve fibers" />
  <variant base="Chiasma" />
  <variant base="optic chiasm" />
  <variant base="Chiasma nervorum opticorum" />
  <variant base="Chiasma opticum" />
  <variant base="optic chiasma" />
</token>
<token canonical="choroid fissure" ref_id="aba:116">
  <variant base="choroidal fissure" />
  <variant base="fissura chorioidea" />
  <variant base="choroid fissure" />
  <variant base="chorioid fissure" />
  <variant base="Fissura choroidea" />
</token>
<token canonical="Agranular insular area, ventral part" ref_id="aba:119">
  <variant base="agranular insular area, ventral part" />
  <variant base="ventral part of the agranular insular area" />
  <variant base="Agranular insular area, ventral part" />
</token>
<token canonical="Periventricular hypothalamic nucleus, intermediate part" ref_id="aba:118">
  <variant base="periventricular hypothalamic nucleus, intermediate part" />
  <variant base="Nucleus periventricularis hypothalami" />
  <variant base="Periventricular hypothalamic nucleus, intermediate part" />
  <variant base="intermediate periventricular nucleus" />
  <variant base="periventricular nucleus at the tuberal level" />
  <variant base="intermediate periventricular nucleus of hypothalamus" />
</token>
<token canonical="Posterior parietal association areas, layer 6a" ref_id="aba:308">
  <variant base="Posterior parietal association areas, layer 6a" />
</token>
<token canonical="Primary somatosensory area, lower limb, layer 2/3" ref_id="aba:113">
  <variant base="Primary somatosensory area, lower limb, layer 2/3" />
</token>
<token canonical="Magnocellular reticular nucleus" ref_id="aba:307">
  <variant base="Magnocellular reticular nucleus" />
  <variant base="magnocellular reticular nucleus" />
  <variant base="magnocellular reticular nucleus, ventral part" />
</token>
<token canonical="Granular lamina of the cochlear nuclei" ref_id="aba:112">
  <variant base="Granular lamina of the cochlear nuclei" />
  <variant base="granular layer of the cochlear nuclei" />
  <variant base="granular lamina of the cochlear nuclei" />
  <variant base="cochlear nuclei, granular lamina" />
</token>
<token canonical="Trochlear nucleus" ref_id="aba:115">
  <variant base="trochlear nucleus" />
  <variant base="Trochlear nucleus" />
  <variant base="nucleus of trochlear nerve" />
  <variant base="Nucleus nervi trochlearis" />
</token>
<token canonical="striatonigral pathway" ref_id="aba:309">
  <variant base="striatonigral fibers" />
  <variant base="striatonigral pathway" />
</token>
<token canonical="Superior olivary complex, lateral part" ref_id="aba:114">
  <variant base="Superior olivary complex, lateral part" />
  <variant base="lateral superior olivary nucleus" />
  <variant base="lateral superior olive" />
  <variant base="superior olivary nucleus, lateral part" />
  <variant base="accessory superior olivary nucleus" />
  <variant base="Nucleus olivaris superior lateralis" />
  <variant base="accessory superior olive" />
  <variant base="superior olivary complex, lateral part" />
  <variant base="accessory olivary nucleus" />
</token>
<token canonical="Primary visual area, layer 6b" ref_id="aba:305">
  <variant base="Primary visual area, layer 6b" />
</token>
<token canonical="Taenia tecta, ventral part, layers 1-3" ref_id="aba:306">
  <variant base="Taenia tecta, ventral part, layers 1-3" />
</token>
<token canonical="Basolateral amygdalar nucleus, anterior part" ref_id="aba:303">
  <variant base="anterior part of the basolateral amygdalar nucleus" />
  <variant base="basolateral amygdalar nucleus, anterior part" />
  <variant base="Basolateral amygdalar nucleus, anterior part" />
  <variant base="basolateral nucleus of the amygdala anterior part" />
</token>
<token canonical="Prelimbic area, layer 2/3" ref_id="aba:304">
  <variant base="Prelimbic area, layer 2/3" />
</token>
<token canonical="stria terminalis" ref_id="aba:301">
  <variant base="Stria terminalis" />
  <variant base="semicircular stria" />
  <variant base="stria terminalis" />
  <variant base="Fibrae striae terminalis" />
  <variant base="Stria semicircularis" />
  <variant base="terminal stria" />
</token>
<token canonical="Nodulus (X), Purkinje layer" ref_id="aba:10736">
  <variant base="Nodulus (X), Purkinje layer" />
</token>
<token canonical="Superior colliculus, sensory related" ref_id="aba:302">
  <variant base="sensory superior colliculus" />
  <variant base="superior colliculus, sensory related" />
  <variant base="Superior colliculus, sensory related" />
</token>
<token canonical="Nodulus (X), granular layer" ref_id="aba:10735">
  <variant base="Nodulus (X), granular layer" />
</token>
<token canonical="Nodulus (X), molecular layer" ref_id="aba:10737">
  <variant base="Nodulus (X), molecular layer" />
</token>
<token canonical="Ventral part of the lateral geniculate complex, lateral zone" ref_id="aba:300">
  <variant base="Ventral part of the lateral geniculate complex, lateral zone" />
</token>
<token canonical="dorsal column" ref_id="aba:514">
  <variant base="dorsal column" />
</token>
<token canonical="Ventral posterior complex of the thalamus" ref_id="aba:709">
  <variant base="ventral posterior complex thalamus" />
  <variant base="ventral posterior complex of the thalamus" />
  <variant base="Ventral posterior complex of the thalamus" />
</token>
<token canonical="Medial preoptic nucleus" ref_id="aba:515">
  <variant base="medial preoptic area" />
  <variant base="Nucleus praeopticus medialis" />
  <variant base="Area preopticus medialis" />
  <variant base="Nucleus preopticus medialis" />
  <variant base="Area praeoptica medialis" />
  <variant base="medial preoptic hypothalamic nucleus" />
  <variant base="Medial preoptic nucleus" />
  <variant base="medial preoptic nucleus" />
</token>
<token canonical="Infralimbic area, layer 1" ref_id="aba:707">
  <variant base="Infralimbic area, layer 1" />
</token>
<token canonical="Cerebellum" ref_id="aba:512">
  <variant base="epencephalon-1" />
  <variant base="parencephalon" />
  <variant base="Cerebellum" />
  <variant base="Corpus cerebelli" />
  <variant base="cerebellum" />
  <variant base="cerebellar" curator="RR"/>
</token>
<token canonical="Bed nuclei of the stria terminalis, anterior division, fusiform nucleus" ref_id="aba:513">
  <variant base="Bed nuclei of the stria terminalis, anterior division, fusiform nucleus" />
</token>
<token canonical="Anterior hypothalamic nucleus, central part" ref_id="aba:708">
  <variant base="central part of the anterior hypothalamic nucleus" />
  <variant base="Anterior hypothalamic nucleus, central part" />
  <variant base="anterior hypothalamic nucleus, central part" />
</token>
<token canonical="midbrain tract of the trigeminal nerve" ref_id="aba:705">
  <variant base="midbrain tract of the trigeminal nerve" />
</token>
<token canonical="Primary somatosensory area, lower limb, layer 6b" ref_id="aba:510">
  <variant base="Primary somatosensory area, lower limb, layer 6b" />
</token>
<token canonical="Olivary pretectal nucleus" ref_id="aba:706">
  <variant base="pretectal olivary nucleus" />
  <variant base="Nucleus praetectalis anterior" />
  <variant base="olivary pretectal nucleus" />
  <variant base="Nucleus olivaris mesencephali" />
  <variant base="Nucleus olivaris colliculi superioris" />
  <variant base="Olivary pretectal nucleus" />
  <variant base="Nucleus olivaris corporis quadrigemini anterioris" />
  <variant base="Nucleus olivaris pretectalis of Fuse" />
  <variant base="olivary nucleus of superior colliculus" />
</token>
<token canonical="Superior colliculus, motor related, intermediate gray layer, sublayer c" ref_id="aba:511">
  <variant base="Superior colliculus, motor related, intermediate gray layer, sublayer c" />
</token>
<token canonical="Cortical subplate" ref_id="aba:703">
  <variant base="cortical subplate nuclei" />
  <variant base="cortical subplate" />
  <variant base="Cortical subplate" />
</token>
<token canonical="Agranular insular area, ventral part, layer 1" ref_id="aba:704">
  <variant base="Agranular insular area, ventral part, layer 1" />
</token>
<token canonical="perforant path" ref_id="aba:713">
  <variant base="perforant path" />
</token>
<token canonical="Interpeduncular nucleus" ref_id="aba:100">
  <variant base="Nucleus interpeduncularis" />
  <variant base="interpeduncular nucleus" />
  <variant base="interpeduncular ganglion" />
  <variant base="Interpeduncular nucleus" />
  <variant base="Nucleus interpeduncularis medialis" />
</token>
<token canonical="Entorhinal area, medial part, dorsal zone, layer 4" ref_id="aba:712">
  <variant base="Entorhinal area, medial part, dorsal zone, layer 4" />
</token>
<token canonical="Cuneate nucleus" ref_id="aba:711">
  <variant base="Burdach&apos;s nucleus" />
  <variant base="cuneate nucleus" />
  <variant base="Cuneate nucleus" />
  <variant base="Nucleus cuneatus" />
  <variant base="Nucleus restiformis" />
  <variant base="cuneate nucleus of the medulla" />
  <variant base="Nucleus cuneatus medialis" />
</token>
<token canonical="abducens nerve" ref_id="aba:710">
  <variant base="Nerve VI" />
  <variant base="abducent nerve" />
  <variant base="sixth cranial nerve" />
  <variant base="Nervus abducens" />
  <variant base="abducens nerve" />
</token>
<token canonical="Subiculum, dorsal part" ref_id="aba:509">
  <variant base="subiculum, dorsal part" />
  <variant base="dorsal part of the subiculum" />
  <variant base="Subiculum, dorsal part" />
</token>
<token canonical="Entorhinal area, medial part, dorsal zone, layer 2b" ref_id="aba:508">
  <variant base="Entorhinal area, medial part, dorsal zone, layer 2b" />
</token>
<token canonical="Main olfactory bulb" ref_id="aba:507">
  <variant base="olfactory bulb" />
  <variant base="main olfactory bulb" />
  <variant base="Bulbus olfactorius" />
  <variant base="Main olfactory bulb" />
  <variant base="bulbus olfactorius" />
  <variant base="olfactory lobe" />
</token>
<token canonical="dorsal acoustic stria" ref_id="aba:506">
  <variant base="dorsal acoustic stria" />
  <variant base="Striae acusticae dorsalis" />
</token>
<token canonical="Bed nuclei of the stria terminalis, anterior division, dorsomedial nucleus" ref_id="aba:505">
  <variant base="dorsomedial nucleus of stria terminalis" />
  <variant base="Bed nuclei of the stria terminalis anterior division dorsomedial nucleus" />
  <variant base="bed nuclei stria terminalis, anterior division, dorsomedial nucleus" />
  <variant base="bed nuclei of the stria terminalis, anterior division, dorsomedial nucleus" />
  <variant base="Bed nuclei of the stria terminalis, anterior division, dorsomedial nucleus" />
</token>
<token canonical="choroid plexus" ref_id="aba:108">
  <variant base="Plexus choroidei" />
  <variant base="Plexus choroideus" />
  <variant base="Plexus choroidae" />
  <variant base="chorioid plexus" />
  <variant base="choroid plexus" />
</token>
<token canonical="Somatomotor areas, Layer 1" ref_id="aba:107">
  <variant base="Somatomotor areas, Layer 1" />
</token>
<token canonical="Inferior salivatory nucleus" ref_id="aba:106">
  <variant base="Inferior salivatory nucleus" />
  <variant base="Nucleus salivatorius inferior nervi glossopharyngei" />
  <variant base="inferior salivatory nucleus" />
  <variant base="Nucleus salivatorius inferior" />
  <variant base="Nucleus salivatorius caudalis" />
  <variant base="Nucleus salivarius inferior" />
</token>
<token canonical="Superior olivary complex, medial part" ref_id="aba:105">
  <variant base="superior paraolivary nucleus" />
  <variant base="Nucleus olivaris superior medialis" />
  <variant base="medial superior olive" />
  <variant base="chief superior olivary nucleus" />
  <variant base="superior parolivary nucleus" />
  <variant base="main superior olivary nucleus" />
  <variant base="medial superior olivary nucleus" />
  <variant base="chief nucleus of superior olive" />
  <variant base="principal superior olivary nucleus" />
  <variant base="superior olivary nucleus, medial part" />
  <variant base="superior olivary complex, medial part" />
  <variant base="Superior olivary complex, medial part" />
</token>
<token canonical="Agranular insular area, dorsal part" ref_id="aba:104">
  <variant base="Agranular insular area, dorsal part" />
  <variant base="dorsal part of the agranular insular area" />
  <variant base="agranular insular area, dorsal part" />
</token>
<token canonical="Paraventricular hypothalamic nucleus, magnocellular division, posterior magnocellular part" ref_id="aba:103">
  <variant base="Paraventricular hypothalamic nucleus, magnocellular division, posterior magnocellular part" />
</token>
<token canonical="nigrostriatal tract" ref_id="aba:102">
  <variant base="nigrostriatal tract" />
  <variant base="nigrostriatal bundle" />
  <variant base="nigrostriate bundle" />
  <variant base="nigrostriatal fibers" />
  <variant base="comb bundle" />
</token>
<token canonical="Ventral cochlear nucleus" ref_id="aba:101">
  <variant base="Nucleus acustici accessorici" />
  <variant base="Nucleus cochlearis ventralis" />
  <variant base="ventral division of cochlear nucleus" />
  <variant base="Nucleus cochlearis anterior" />
  <variant base="ventral cochlear nuclei" />
  <variant base="ventral cochlear nucleus" />
  <variant base="Ventral cochlear nucleus" />
  <variant base="accessory cochlear nucleus" />
</token>
<token canonical="Entorhinal area, lateral part, layer 2a" ref_id="aba:715">
  <variant base="Entorhinal area, lateral part, layer 2a" />
</token>
<token canonical="Orbital area" ref_id="aba:714">
  <variant base="gyrus orbitalis longitudinalis" />
  <variant base="ORB" />
  <variant base="orbital gyri" />
  <variant base="Cortex orbitofrontalis" />
  <variant base="orbital area" />
  <variant base="orbitofrontal gyri" />
  <variant base="orbital cortex" />
  <variant base="Orbital area" />
  <variant base="Gyrus orbitofrontalis" />
  <variant base="orbitofrontal region" />
  <variant base="orbitofrontal gyrus" />
  <variant base="orbital areas" />
  <variant base="orbitofrontal cortex" />
  <variant base="Gyrus orbitalis" />
  <variant base="Gyri orbitales" />
</token>
<token canonical="accessory spinal nerve" ref_id="aba:717">
  <variant base="spinal portion of eleventh cranial nerve" />
  <variant base="Nervus accessorius, pars spinalis" />
  <variant base="spinal part of the accessory nerve" />
  <variant base="Nerve XI" />
  <variant base="Radices spinales nervi accessorii" />
  <variant base="external branch of accessory nerve" />
  <variant base="spinal accessory nerve-1" />
  <variant base="accessory spinal nerve" />
</token>
<token canonical="Anterior hypothalamic nucleus, dorsal part" ref_id="aba:716">
  <variant base="Anterior hypothalamic nucleus, dorsal part" />
  <variant base="dorsal part of the anterior hypothalamic nucleus" />
  <variant base="anterior hypothalamic nucleus, dorsal part" />
</token>
<token canonical="Primary somatosensory area, layer 6b" ref_id="aba:719">
  <variant base="Primary somatosensory area, layer 6b" />
</token>
<token canonical="Ventral posterolateral nucleus of the thalamus" ref_id="aba:718">
  <variant base="principal part of the ventral posterolateral nucleus of the thalamus" />
  <variant base="ventral posterolateral nucleus of the thalamus" />
  <variant base="ventral posterolateral nucleus thalamus, principal part" />
  <variant base="Ventral posterolateral nucleus of the thalamus" />
</token>
<token canonical="Mammillary body" ref_id="aba:331">
  <variant base="Corpus mamillaris" />
  <variant base="Mammillary body" />
  <variant base="mamillary body" />
  <variant base="Corpus mamillare" />
  <variant base="Corpora mammillaria" />
  <variant base="Corpora mamillaria" />
  <variant base="Corpus mammillare" />
  <variant base="mammillary body" />
</token>
<token canonical="Retrosplenial area, dorsal part, layer 6b" ref_id="aba:330">
  <variant base="Retrosplenial area, dorsal part, layer 6b" />
</token>
<token canonical="Septohippocampal nucleus" ref_id="aba:333">
  <variant base="Septohippocampal nucleus" />
  <variant base="Nucleus septohippocampalis" />
  <variant base="septohippocampal nucleus" />
</token>
<token canonical="Accessory supraoptic group" ref_id="aba:332">
  <variant base="Supraoptic nucleus, accessory supraoptic group" />
  <variant base="accessory supraoptic group" />
  <variant base="Accessory supraoptic group" />
</token>
<token canonical="Perirhinal area, layer 6a" ref_id="aba:335">
  <variant base="Perirhinal area, layer 6a" />
</token>
<token canonical="Basomedial amygdalar nucleus, posterior part" ref_id="aba:334">
  <variant base="basomedial amygdaloid nucleus, posterior part" />
  <variant base="basomedial amygdalar nucleus, posterior part" />
  <variant base="posterior part of the basomedial nucleus" />
  <variant base="Basomedial amygdalar nucleus, posterior part" />
  <variant base="Basomedial nucleus of the amygdala posterior part" />
</token>
<token canonical="Primary somatosensory area, lower limb" ref_id="aba:337">
  <variant base="lower limb primary sensory area" />
  <variant base="primary somatosensory area, lower limb" />
  <variant base="primary somatosensory cortex, hindlimb region" />
  <variant base="Primary somatosensory area, lower limb" />
  <variant base="lower limb sensory area" />
</token>
<token canonical="superior colliculus commissure" ref_id="aba:336">
  <variant base="Commissura colliculorum superiorum" />
  <variant base="Commissura colliculi superioris" />
  <variant base="commissure of superior colliculus" />
  <variant base="superior colliculus commissure" />
  <variant base="Commissura colliculorum rostralium" />
  <variant base="Commissura colliculi superior" />
  <variant base="Commissura colliculorum cranialium" />
  <variant base="commissure of the superior colliculus" />
  <variant base="commissure of superior colliculi" />
</token>
<token canonical="Midbrain, sensory related" ref_id="aba:339">
  <variant base="Midbrain, sensory related" />
</token>
<token canonical="Subfornical organ" ref_id="aba:338">
  <variant base="Organum subfornicale" />
  <variant base="Subfornical organ" />
  <variant base="subfornical organ" />
  <variant base="Organum vasculosum subfornicale" />
  <variant base="Corpus subfornicale" />
</token>
<token canonical="Primary somatosensory area, barrel field" ref_id="aba:329">
  <variant base="barrel field sensory area" />
  <variant base="barrel cortex" />
  <variant base="Primary somatosensory area, barrel field" />
  <variant base="primary somatosensory area, barrel field" />
  <variant base="primary somatosensory cortex, barrel field" />
  <variant base="whisker sensory area" />
  <variant base="barrel field" />
  <variant base="barrel field of the primary somatosensory area" />
  <variant base="whisker barrels" />
</token>
<token canonical="Dorsal column nuclei" ref_id="aba:720">
  <variant base="Dorsal column nuclei" />
</token>
<token canonical="Primary visual area, layer 4" ref_id="aba:721">
  <variant base="Primary visual area, layer 4" />
</token>
<token canonical="periventricular bundle of the thalamus" ref_id="aba:722">
  <variant base="periventricular fiber system" />
  <variant base="periventricular bundle of the thalamus" />
</token>
<token canonical="Orbital area, lateral part" ref_id="aba:723">
  <variant base="lateral orbital area" />
  <variant base="lateral orbital cortex" />
  <variant base="Orbital area, lateral part" />
  <variant base="orbital area lateral part" />
  <variant base="orbital cortex, lateral part" />
  <variant base="orbital area, lateral part" />
</token>
<token canonical="Anterior hypothalamic nucleus, posterior part" ref_id="aba:724">
  <variant base="anterior hypothalamic nucleus, posterior part" />
  <variant base="posterior part of the anterior hypothalamic nucleus" />
  <variant base="Anterior hypothalamic nucleus, posterior part" />
</token>
<token canonical="arbor vitae" ref_id="aba:728">
  <variant base="Arbor vitae cerebelli" />
  <variant base="Arbor vitae" />
  <variant base="arbor vitae" />
</token>
<token canonical="Entorhinal area, medial part, dorsal zone, layer 5" ref_id="aba:727">
  <variant base="Entorhinal area, medial part, dorsal zone, layer 5" />
</token>
<token canonical="Dentate gyrus" ref_id="aba:726">
  <variant base="area dentata" />
  <variant base="dentate gyrus" />
  <variant base="Fascia dentata" />
  <variant base="Gyrus dentatus" />
  <variant base="Fascia dentata hippocampi" />
  <variant base="Dentate gyrus" />
</token>
<token canonical="Ventral posterolateral nucleus of the thalamus, parvicellular part" ref_id="aba:725">
  <variant base="Ventral posterolateral nucleus of the thalamus, parvicellular part" />
</token>
<token canonical="Primary motor area, Layer 1" ref_id="aba:320">
  <variant base="Primary motor area, Layer 1" />
</token>
<token canonical="Temporal association areas, layer 6a" ref_id="aba:729">
  <variant base="Temporal association areas, layer 6a" />
</token>
<token canonical="Entorhinal area, medial part, ventral zone, layer 2" ref_id="aba:324">
  <variant base="Entorhinal area, medial part, ventral zone, layer 2" />
</token>
<token canonical="Midbrain, motor related" ref_id="aba:323">
  <variant base="Midbrain, motor related" />
</token>
<token canonical="Primary somatosensory area" ref_id="aba:322">
  <variant base="primary somatic sensory area" />
  <variant base="somatic area I" />
  <variant base="somatic afferent area I" />
  <variant base="primary somesthetic cortex" />
  <variant base="Primary somatosensory area" />
  <variant base="primary somatosensory area" />
  <variant base="somatosensory strip" />
  <variant base="primary somatosensory cortex" />
  <variant base="anterior parietal cortex" />
  <variant base="postcentral tactile area" />
  <variant base="somatic sensory I" />
  <variant base="primary somesthetic area" />
  <variant base="primary somatosensory areas" />
</token>
<token canonical="Subgeniculate nucleus" ref_id="aba:321">
  <variant base="Subgeniculate nucleus" />
</token>
<token canonical="Agranular insular area, dorsal part, layer 2/3" ref_id="aba:328">
  <variant base="Agranular insular area, dorsal part, layer 2/3" />
</token>
<token canonical="Basomedial amygdalar nucleus, anterior part" ref_id="aba:327">
  <variant base="Basomedial nucleus of the amygdala anterior part" />
  <variant base="Basomedial amygdalar nucleus, anterior part" />
  <variant base="basomedial amygdalar nucleus, anterior part" />
  <variant base="anterior part of the basomedial nucleus" />
  <variant base="basomedial amygdaloid nucleus, anterior part" />
</token>
<token canonical="superior cerebelar peduncles" ref_id="aba:326">
  <variant base="superior cerebelar peduncles" />
</token>
<token canonical="Suprageniculate nucleus" ref_id="aba:325">
  <variant base="suprageniculate thalamic nucleus" />
  <variant base="Nucleus suprageniculatus" />
  <variant base="Suprageniculate nucleus" />
  <variant base="suprageniculate nucleus" />
</token>
<token canonical="Supragenual nucleus" ref_id="aba:318">
  <variant base="Supragenual nucleus" />
</token>
<token canonical="Basomedial amygdalar nucleus" ref_id="aba:319">
  <variant base="basomedial nucleus" />
  <variant base="medial principal nucleus" />
  <variant base="basomedial nucleus of amygdala" />
  <variant base="Basomedial amygdalar nucleus" />
  <variant base="accessory basal nucleus" />
  <variant base="Nucleus basalis accessorius amygdalae" />
  <variant base="basomedial amygdalar nucleus" />
  <variant base="basomedial amygdaloid nucleus" />
  <variant base="Nucleus amygdaloideus basalis, pars medialis" />
  <variant base="accessory basal nucleus of the amygdala" />
  <variant base="accessory basal amygdaloid nucleus" />
  <variant base="basomedial nucleus of the amygdala" />
  <variant base="Nucleus amygdaloideus basomedialis" />
  <variant base="Nucleus amygdalae basalis accessorius" />
  <variant base="basal amygdaloid nucleus, medial part" />
</token>
<token canonical="pineal stalk" ref_id="aba:730">
  <variant base="pineal stalk" />
</token>
<token canonical="Orbital area, medial part" ref_id="aba:731">
  <variant base="orbital area, medial part" />
  <variant base="orbital cortex, medial part" />
  <variant base="orbital area medial part" />
  <variant base="Orbital area, medial part" />
  <variant base="medial orbital area" />
  <variant base="medial orbital cortex" />
</token>
<token canonical="Dentate gyrus crest" ref_id="aba:734">
  <variant base="Dentate gyrus crest" />
</token>
<token canonical="Primary auditory area, layer 1" ref_id="aba:735">
  <variant base="Primary auditory area, layer 1" />
</token>
<token canonical="Medial mammillary nucleus, median part" ref_id="aba:732">
  <variant base="Medial mammillary nucleus, median part" />
  <variant base="medial mammillary nucleus, median part" />
  <variant base="median part of the medial mammillary nucleus" />
</token>
<token canonical="Ventral posteromedial nucleus of the thalamus" ref_id="aba:733">
  <variant base="Nucleus ventralis posteromedialis thalami" />
  <variant base="thalamic gustatory nucleus" />
  <variant base="ventral posterior medial nucleus of thalamus" />
  <variant base="ventral posteromedial nucleus of the thalamus" />
  <variant base="Nucleus ventralis posterior medialis thalami" />
  <variant base="Nucleus semilunaris thalami" />
  <variant base="semilunar nucleus" />
  <variant base="Nucleus ventralis posteromedialis" />
  <variant base="Nucleus ventrocaudalis anterior internus" />
  <variant base="ventral posterior medial nucleus" />
  <variant base="arcuate nucleus-3" />
  <variant base="ventral posteromedial thalamic nucleus" />
  <variant base="posteromedial ventral nucleus of thalamus" />
  <variant base="ventral posteromedial nucleus of the thalamus, general" />
  <variant base="arcuate nucleus of thalamus" />
  <variant base="ventral posteromedial nucleus of thalamus" />
  <variant base="Ventral posteromedial nucleus of the thalamus" />
  <variant base="Nucleus arcuatus thalami" />
  <variant base="ventral posteromedial nucleus" />
  <variant base="ventroposteromedial nucleus of the thalamus" />
  <variant base="arcuate nucleus" />
</token>
<token canonical="Bed nuclei of the stria terminalis" ref_id="aba:351">
  <variant base="Bed nuclei of the stria terminalis" />
  <variant base="bed nuclei of the stria terminalis" />
  <variant base="bed nuclei stria terminalis" />
  <variant base="nuclei of stria terminalis" />
  <variant base="nucleus of stria terminalis" />
</token>
<token canonical="Subceruleus nucleus" ref_id="aba:350">
  <variant base="subcoeruleus nucleus" />
  <variant base="Nucleus subcaeruleus" />
  <variant base="subceruleus nucleus" />
  <variant base="Nucleus subceruleus" />
  <variant base="nucleus subceruleus" />
  <variant base="Subceruleus nucleus" />
</token>
<token canonical="Primary somatosensory area, nose" ref_id="aba:353">
  <variant base="nose of the primary somatosensory area" />
  <variant base="Primary somatosensory area, nose" />
  <variant base="nose sensory area" />
  <variant base="primary somatosensory area, nose" />
</token>
<token canonical="Orbital area, layer 5" ref_id="aba:352">
  <variant base="Orbital area, layer 5" />
</token>
<token canonical="postcommissural fornix" ref_id="aba:737">
  <variant base="postcommissural fornix" />
  <variant base="Columna posterior fornicis" />
  <variant base="Fornix postcommissuralis" />
</token>
<token canonical="central tegmental bundle" ref_id="aba:736">
  <variant base="central tegmental tract" />
  <variant base="central tegmental fasciculus" />
  <variant base="Fasciculus tegmentalis centralis" />
  <variant base="central tegmental bundle" />
  <variant base="Tractus tegmentalis centralis" />
  <variant base="thalamo-olivary tract" />
  <variant base="Tractus tegmenti centralis" />
</token>
<token canonical="Anterior cingulate area, layer 5" ref_id="aba:739">
  <variant base="Anterior cingulate area, layer 5" />
</token>
<token canonical="Orbital area, ventral part" ref_id="aba:738">
  <variant base="orbital area, ventral part" />
  <variant base="Orbital area, ventral part" />
  <variant base="ventral orbital cortex" />
  <variant base="ventral orbital area" />
  <variant base="orbital area ventral part" />
  <variant base="ORBvl" />
</token>
<token canonical="Bed nuclei of the stria terminalis, anterior division" ref_id="aba:359">
  <variant base="Bed nuclei of the stria terminalis, anterior division" />
  <variant base="bed nuclei of the stria terminalis, anterior division" />
  <variant base="anterior nuclei of stria terminalis" />
  <variant base="bed nuclei stria terminalis, anterior division" />
</token>
<token canonical="Lobule II, granular layer" ref_id="aba:10708">
  <variant base="Lobule II, granular layer" />
</token>
<token canonical="Sublaterodorsal nucleus" ref_id="aba:358">
  <variant base="Sublaterodorsal nucleus" />
</token>
<token canonical="Lobule II, Purkinje layer" ref_id="aba:10709">
  <variant base="Lobule II, Purkinje layer" />
</token>
<token canonical="Lingula (I), Purkinje layer" ref_id="aba:10706">
  <variant base="Lingula (I), Purkinje layer" />
</token>
<token canonical="Lingula (I), molecular layer" ref_id="aba:10707">
  <variant base="Lingula (I), molecular layer" />
</token>
<token canonical="Agranular insular area, posterior part, layer 6b" ref_id="aba:355">
  <variant base="Agranular insular area, posterior part, layer 6b" />
</token>
<token canonical="Dentate gyrus, polymorph layer" ref_id="aba:10704">
  <variant base="Dentate gyrus, polymorph layer" />
</token>
<token canonical="Medulla" ref_id="aba:354">
  <variant base="Bulbus" />
  <variant base="Myelencephalon" />
  <variant base="medulla oblongata" />
  <variant base="medulla" />
  <variant base="Medulla oblongata" />
  <variant base="Medulla" />
  <variant base="metepencephalon" />
</token>
<token canonical="Lingula (I), granular layer" ref_id="aba:10705">
  <variant base="Lingula (I), granular layer" />
</token>
<token canonical="tectothalamic pathway" ref_id="aba:357">
  <variant base="tectothalamic pathway" />
  <variant base="tectothalamic tract" />
  <variant base="tectothalamic fibers" />
</token>
<token canonical="Dentate gyrus, subgranular zone" ref_id="aba:10702">
  <variant base="Dentate gyrus, subgranular zone" />
</token>
<token canonical="Preparasubthalamic nucleus" ref_id="aba:356">
  <variant base="Preparasubthalamic nucleus" />
</token>
<token canonical="Dentate gyrus, molecular layer" ref_id="aba:10703">
  <variant base="Dentate gyrus, molecular layer" />
</token>
<token canonical="Lobule III, Purkinje layer" ref_id="aba:10712">
  <variant base="Lobule III, Purkinje layer" />
</token>
<token canonical="Lobule III, granular layer" ref_id="aba:10711">
  <variant base="Lobule III, granular layer" />
</token>
<token canonical="Lobule II, molecular layer" ref_id="aba:10710">
  <variant base="Lobule II, molecular layer" />
</token>
<token canonical="Entorhinal area, medial part, dorsal zone, layer 6" ref_id="aba:743">
  <variant base="Entorhinal area, medial part, dorsal zone, layer 6" />
</token>
<token canonical="cerebellar commissure" ref_id="aba:744">
  <variant base="cerebellar commissure" />
</token>
<token canonical="precommissural fornix, general" ref_id="aba:745">
  <variant base="precommissural fornix, general" />
</token>
<token canonical="Orbital area, ventrolateral part" ref_id="aba:746">
  <variant base="Orbital area, ventrolateral part" />
  <variant base="orbital cortex, ventrolateral part" />
  <variant base="orbital area ventrolateral part" />
  <variant base="ventrolateral orbital area" />
  <variant base="orbital area, ventrolateral part" />
</token>
<token canonical="Medial preoptic nucleus, central part" ref_id="aba:740">
  <variant base="medial preoptic nucleus, central part" />
  <variant base="Medial preoptic nucleus, central part" />
  <variant base="central part of the medial preoptic nucleus" />
</token>
<token canonical="Ventral posteromedial nucleus of the thalamus, parvicellular part" ref_id="aba:741">
  <variant base="Ventral posteromedial nucleus of the thalamus, parvicellular part" />
</token>
<token canonical="Dentate gyrus crest, molecular layer" ref_id="aba:742">
  <variant base="Dentate gyrus crest, molecular layer" />
</token>
<token canonical="Substantia innominata" ref_id="aba:342">
  <variant base="Substantia innominata of  Meynert" />
  <variant base="substriatal gray" />
  <variant base="substantia innominata" />
  <variant base="Substantia innominata of Reichert" />
  <variant base="Substantia innominata of Reil" />
  <variant base="Substantia innominata" />
</token>
<token canonical="supramammillary decussation" ref_id="aba:341">
  <variant base="Decussation supramamillaris" />
  <variant base="Commissura supramamillaris" />
  <variant base="postmammillary decussation" />
  <variant base="supramammillary decussation" />
  <variant base="Commissura supramammillaris" />
  <variant base="supramammillary commissure" />
  <variant base="commissure y" />
  <variant base="commissure of Forel" />
</token>
<token canonical="Posterior parietal association areas, layer 6b" ref_id="aba:340">
  <variant base="Posterior parietal association areas, layer 6b" />
</token>
<token canonical="Ventral tegmental area" ref_id="aba:749">
  <variant base="ventral tegmental area of Tsai" />
  <variant base="Ventral tegmental area" />
  <variant base="ventral tegmental nucleus of Tsai" />
  <variant base="ventral tegmental nucleus" />
  <variant base="Area tegmentalis ventralis" />
  <variant base="ventral tegmental area" />
</token>
<token canonical="Medial preoptic nucleus, lateral part" ref_id="aba:748">
  <variant base="lateral part of the medial preoptic nucleus" />
  <variant base="medial preoptic nucleus, lateral part" />
  <variant base="Medial preoptic nucleus, lateral part" />
</token>
<token canonical="Infralimbic area, layer 2" ref_id="aba:747">
  <variant base="Infralimbic area, layer 2" />
</token>
<token canonical="supraoptic commissures" ref_id="aba:349">
  <variant base="supraoptic commissures" />
  <variant base="supraoptic decussation" />
  <variant base="supraoptic decussations" />
</token>
<token canonical="Midbrain, behavioral state related" ref_id="aba:348">
  <variant base="Midbrain, behavioral state related" />
</token>
<token canonical="Subparaventricular zone" ref_id="aba:347">
  <variant base="subparaventricular zone" />
  <variant base="subparaventricular zone hypothalamus" />
  <variant base="subparaventricular zone of the hypothalamus" />
  <variant base="Subparaventricular zone" />
</token>
<token canonical="Primary somatosensory area, layer 2/3" ref_id="aba:346">
  <variant base="Primary somatosensory area, layer 2/3" />
</token>
<token canonical="Primary somatosensory area, mouth" ref_id="aba:345">
  <variant base="Primary somatosensory area, mouth" />
  <variant base="primary somatosensory area, mouth" />
  <variant base="mouth of the primary somatosensory area" />
  <variant base="mouth sensory area" />
</token>
<token canonical="Agranular insular area, posterior part, layer 5" ref_id="aba:344">
  <variant base="Agranular insular area, posterior part, layer 5" />
</token>
<token canonical="Brain stem" ref_id="aba:343">
  <variant base="brainstem" />
  <variant base="truncus cerebri" />
  <variant base="Truncus encephali" />
  <variant base="Brain stem" />
  <variant base="brain stem" />
  <variant base="Truncus encephalicus" />
</token>
<token canonical="Presubiculum, layer 3" ref_id="aba:10701">
  <variant base="Presubiculum, layer 3" />
</token>
<token canonical="Presubiculum, layer 2" ref_id="aba:10700">
  <variant base="Presubiculum, layer 2" />
</token>
<token canonical="Medial preoptic nucleus, medial part" ref_id="aba:756">
  <variant base="medial preoptic nucleus, medial part" />
  <variant base="Medial preoptic nucleus, medial part" />
  <variant base="medial part of the medial preoptic nucleus" />
</token>
<token canonical="Ventral tegmental nucleus" ref_id="aba:757">
  <variant base="Nucleus ventralis tegmenti" />
  <variant base="ventral tegmental area of Tsai" />
  <variant base="ventral tegmental nucleus of Gudden" />
  <variant base="deep tegmental nucleus of Gudden" />
  <variant base="ventral tegmental nucleus" />
  <variant base="Nucleus tegmenti ventralis" />
  <variant base="Area tegmentalis ventralis" />
  <variant base="Ganglion tegmenti ventrale" />
  <variant base="ventral raphe tegmental nucleus" />
  <variant base="ventral tegmental nucleus of Tsai" />
  <variant base="Ventral tegmental nucleus" />
  <variant base="ventral tegmental area" />
  <variant base="Ganglion profundum tegmenti" />
</token>
<token canonical="Olfactory tubercle" ref_id="aba:754">
  <variant base="Area olfactoria" />
  <variant base="anterior perforated substance" />
  <variant base="rostral perforated substance" />
  <variant base="olfactory tubercle" />
  <variant base="tuber olfactorium" />
  <variant base="Eminentia parolfactoria" />
  <variant base="anterior perforated space" />
  <variant base="anterior perforated area" />
  <variant base="Tuberculum olfactorium" />
  <variant base="olfactory area" />
  <variant base="Olfactory tubercle" />
  <variant base="Substantia perforata anterior" />
</token>
<token canonical="Ventral auditory area, layer 2/3" ref_id="aba:755">
  <variant base="Ventral auditory area, layer 2/3" />
</token>
<token canonical="cerebellar peduncles" ref_id="aba:752">
  <variant base="pedunculi pontis cerebelli" />
  <variant base="cerebellar peduncles" />
  <variant base="Pedunculi cerebelli" />
</token>
<token canonical="principal mammillary tract" ref_id="aba:753">
  <variant base="principal mammillary fasciculus" />
  <variant base="mammillary princeps fasciculus" />
  <variant base="principal mammillary tract" />
  <variant base="Fasciculus mamillaris princeps" />
  <variant base="principle mamillary fasciculus" />
  <variant base="Fasciculus mammillaris princeps" />
  <variant base="Fasciculus mamillaris" />
</token>
<token canonical="Posterolateral visual area, layer 1" ref_id="aba:750">
  <variant base="Posterolateral visual area, layer 1" />
</token>
<token canonical="Dentate gyrus crest, polymorph layer" ref_id="aba:751">
  <variant base="Dentate gyrus crest, polymorph layer" />
</token>
<token canonical="Rhomboid nucleus" ref_id="aba:189">
  <variant base="rhomboid nucleus of the thalamus" />
  <variant base="Nucleus rhomboidalis" />
  <variant base="rhomboidal nucleus" />
  <variant base="rhomboid thalamic nucleus" />
  <variant base="Nucleus rhomboidalis thalami" />
  <variant base="Rhomboid nucleus" />
  <variant base="rhomboid nucleus" />
</token>
<token canonical="propriohypothalamic pathways" ref_id="aba:182">
  <variant base="propriohypothalamic pathways" />
</token>
<token canonical="Nucleus of reunions" ref_id="aba:181">
  <variant base="Nucleus reuniens thalami" />
  <variant base="nucleus reuniens" />
  <variant base="Nucleus reuniens" />
  <variant base="Nucleus of reunions" />
  <variant base="reuniens thalamic nucleus" />
  <variant base="Nucleus endymalis" />
  <variant base="nucleus of reunions" />
  <variant base="reuniens nucleus" />
  <variant base="medioventral nucleus" />
</token>
<token canonical="Frontal pole, cerebral cortex" ref_id="aba:184">
  <variant base="frontal polar area" />
  <variant base="Frontal pole, cerebral cortex" />
</token>
<token canonical="Anterior olfactory nucleus, lateral part" ref_id="aba:183">
  <variant base="anterior olfactory nucleus, lateral part" />
  <variant base="lateral part of the anterior olfactory nucleus" />
  <variant base="Anterior olfactory nucleus, lateral part" />
</token>
<token canonical="Lateral habenula" ref_id="aba:186">
  <variant base="lateral habenula" />
  <variant base="Nucleus habenularis lateralis" />
  <variant base="lateral habenular nucleus" />
  <variant base="Nucleus habenularis lateralis epithalami" />
  <variant base="Lateral habenula" />
  <variant base="Nucleus habenulae lateralis" />
</token>
<token canonical="Parapyramidal nucleus, deep part" ref_id="aba:185">
  <variant base="Parapyramidal nucleus, deep part" />
</token>
<token canonical="Accessory olfactory bulb, glomerular layer" ref_id="aba:188">
  <variant base="glomerular layer of the accessory olfactory bulb" />
  <variant base="accessory olfactory bulb, glomerular layer" />
  <variant base="Accessory olfactory bulb, glomerular layer" />
</token>
<token canonical="Gustatory areas, layer 5" ref_id="aba:187">
  <variant base="Gustatory areas, layer 5" />
</token>
<token canonical="cuneate fascicle" ref_id="aba:380">
  <variant base="Funiculus cuneatus" />
  <variant base="Tractus spinobulbaris lateralis" />
  <variant base="Fasciculus cuneatus" />
  <variant base="lateral fasciculus" />
  <variant base="column of Burdach" />
  <variant base="cuneate fasciculus" />
  <variant base="cuneate fascicle" />
  <variant base="tract of Burdach" />
  <variant base="Tractus spinobulbaris partis lateralis" />
  <variant base="Pars lateralis fasciculi dorsalis" />
</token>
<token canonical="Substantia nigra, reticular part" ref_id="aba:381">
  <variant base="pars reticulata" />
  <variant base="Pars reticulata, subnucleus medialis" />
  <variant base="Substantia nigra, reticular part" />
  <variant base="substantia nigra, reticular part" />
</token>
<token canonical="Field CA1" ref_id="aba:382">
  <variant base="field CA1 of hippocampus" />
  <variant base="CA1 field of Ammon&apos;s horn" />
  <variant base="field CA1" />
  <variant base="Region I of hippocampus proper" />
  <variant base="CA1 field" />
  <variant base="Cornu Ammonis 1" />
  <variant base="Region CA1" />
  <variant base="Field CA1" />
  <variant base="field CA1, Ammon&apos;s horn" />
  <variant base="CA1 field of the hippocampus" />
  <variant base="regio superior of the hippocampus" />
</token>
<token canonical="Cortical amygdalar area, posterior part, medial zone, layers 1-3" ref_id="aba:383">
  <variant base="Cortical amygdalar area, posterior part, medial zone, layers 1-3" />
</token>
<token canonical="trochlear nerve decussation" ref_id="aba:384">
  <variant base="decussation of trochlear nerve" />
  <variant base="trochlear nerve decussation" />
  <variant base="Decussatio trochlearis" />
  <variant base="decussation of the trochlear nerve" />
  <variant base="Decussatio nervorum trochlearium" />
</token>
<token canonical="Primary visual area" ref_id="aba:385">
  <variant base="Area striata" />
  <variant base="striate cortex" />
  <variant base="visual area I" />
  <variant base="striate area" />
  <variant base="Brodmann&apos;s area 17" />
  <variant base="Primary visual area" />
  <variant base="primary visual cortex" />
  <variant base="area 17 of Swanson" />
  <variant base="calcarine cortex" />
  <variant base="area 17 of Brodmann" />
  <variant base="striate area 17" />
  <variant base="primary visual area" />
</token>
<token canonical="Medulla, sensory related" ref_id="aba:386">
  <variant base="Medulla, sensory related" />
</token>
<token canonical="Gustatory areas, layer 2/3" ref_id="aba:180">
  <variant base="Gustatory areas, layer 2/3" />
</token>
<token canonical="Entorhinal area, lateral part, layer 5/6" ref_id="aba:387">
  <variant base="Entorhinal area, lateral part, layer 5/6" />
</token>
<token canonical="gracile fascicle" ref_id="aba:388">
  <variant base="column of Goll" />
  <variant base="medial fasciculus" />
  <variant base="gracile fasciculus" />
  <variant base="Funiculus gracilis" />
  <variant base="gracile fasciculus of the medulla" />
  <variant base="Pars medialis fasciculi dorsalis" />
  <variant base="Tractus spinobulbaris medialis" />
  <variant base="Fasciculus gracilis" />
  <variant base="gracile fascicle" />
  <variant base="fasciculus of Goll" />
  <variant base="tract of Gall" />
  <variant base="gracile fasciculus of medulla" />
  <variant base="fasciculus dorsolateralis gracilis" />
  <variant base="Tractus spinobulbaris partis medialis" />
</token>
<token canonical="ventral spinothalamic tract" ref_id="aba:389">
  <variant base="ventral spinothalamic tract" />
  <variant base="anterior spinothalamic tract" />
  <variant base="Tractus spinothalamicus ventralis" />
  <variant base="Tractus spinothalamicus anterior" />
  <variant base="Tractus spinothalamicus medialis" />
</token>
<token canonical="Prelimbic area, layer 2" ref_id="aba:195">
  <variant base="Prelimbic area, layer 2" />
</token>
<token canonical="Lateral hypothalamic area" ref_id="aba:194">
  <variant base="Area hypothalamica lateralis" />
  <variant base="lateral division of hypothalamus" />
  <variant base="Lateral hypothalamic area" />
  <variant base="Area lateralis hypothalami" />
  <variant base="lateral hypothalamic zone" />
  <variant base="lateral group of hypothalamic nuclei" />
  <variant base="lateral hypothalamic group" />
  <variant base="lateral hypothalamic area" />
</token>
<token canonical="Parapyramidal nucleus, superficial part" ref_id="aba:193">
  <variant base="Parapyramidal nucleus, superficial part" />
</token>
<token canonical="Cortical amygdalar area, anterior part, layer 1" ref_id="aba:192">
  <variant base="Cortical amygdalar area, anterior part, layer 1" />
</token>
<token canonical="Anterior olfactory nucleus, posteroventral part" ref_id="aba:199">
  <variant base="Anterior olfactory nucleus, posteroventral part" />
  <variant base="anterior olfactory nucleus, posteroventral part" />
  <variant base="posteroventral part of the anterior olfactory nucleus" />
</token>
<token canonical="pyramidal decussation" ref_id="aba:198">
  <variant base="decussation of the pyramidal tract" />
  <variant base="motor decussation" />
  <variant base="decussation of pyramidal tract fibers" />
  <variant base="Decussatio motoria" />
  <variant base="corticospinal decussation" />
  <variant base="pyramidal decussation" />
  <variant base="Decussatio pyramidum" />
  <variant base="decussation of corticospinal tract" />
</token>
<token canonical="Rostral linear nucleus raphe" ref_id="aba:197">
  <variant base="rostral linear nucleus of the raphe" />
  <variant base="rostral linear nucleus raphe" />
  <variant base="Rostral linear nucleus raphe" />
</token>
<token canonical="Accessory olfactory bulb, granular layer" ref_id="aba:196">
  <variant base="granular layer of the accessory olfactory bulb" />
  <variant base="Accessory olfactory bulb, granular layer" />
  <variant base="accessory olfactory bulb, granular layer" />
</token>
<token canonical="Nucleus of the lateral olfactory tract, layers 1-3" ref_id="aba:392">
  <variant base="Nucleus of the lateral olfactory tract, layers 1-3" />
</token>
<token canonical="Posterolateral visual area, layer 6b" ref_id="aba:393">
  <variant base="Posterolateral visual area, layer 6b" />
</token>
<token canonical="Supraoptic nucleus" ref_id="aba:390">
  <variant base="supraoptic nucleus of hypothalamus" />
  <variant base="supraoptic nucleus proper" />
  <variant base="Nucleus tangentialis" />
  <variant base="Supraoptic nucleus" />
  <variant base="supraoptic nucleus" />
  <variant base="Nucleus supraopticus" />
  <variant base="Nucleus supraopticus hypothalami" />
  <variant base="supraoptic nucleus, general" />
</token>
<token canonical="Field CA1, stratum lacunosum-moleculare" ref_id="aba:391">
  <variant base="Field CA1 stratum lacunosum-moleculare" />
  <variant base="stratum lacunosum moleculare of the CA1 field" />
  <variant base="Field CA1, stratum lacunosum-moleculare" />
</token>
<token canonical="pyramid" ref_id="aba:190">
  <variant base="pyramidal tract" />
  <variant base="pyramid" />
  <variant base="Tractus pyramidalis" />
  <variant base="Fasciculus pyramidalis" />
</token>
<token canonical="internal arcuate fibers" ref_id="aba:396">
  <variant base="internal arcuate fibers" />
  <variant base="Fibre arciformes olivares" />
  <variant base="Fibrae arcuatae internae" />
  <variant base="Fibre arciformes sensibiles" />
  <variant base="arcuate fibers" />
</token>
<token canonical="ventral tegmental decussation" ref_id="aba:397">
  <variant base="ventral tegmental decussation" />
  <variant base="decussation of Forel" />
  <variant base="Decussatio tegmenti ventralis" />
  <variant base="Decussatio inferior" />
  <variant base="inferior decussation" />
  <variant base="Decussatio ventralis tegmenti" />
  <variant base="ventral tegmental decussation of Forel" />
  <variant base="anterior tegmental decussation" />
</token>
<token canonical="Anterior olfactory nucleus, medial part" ref_id="aba:191">
  <variant base="Anterior olfactory nucleus, medial part" />
  <variant base="anterior olfactory nucleus, medial part" />
  <variant base="medial part of the anterior olfactory nucleus" />
</token>
<token canonical="Anteromedial visual area" ref_id="aba:394">
  <variant base="Anteromedial visual area" />
</token>
<token canonical="Medullary reticular nucleus" ref_id="aba:395">
  <variant base="Medullary reticular nucleus" />
</token>
<token canonical="Superior olivary complex" ref_id="aba:398">
  <variant base="Oliva superior" />
  <variant base="superior olivary complex" />
  <variant base="Superior olivary complex" />
  <variant base="Nucleus olivaris metencephali" />
  <variant base="Nucleus olivaris superior" />
  <variant base="superior olive" />
  <variant base="superior olivary nucleus" />
  <variant base="Regio olivaris superioris" />
  <variant base="Nucleus olivaris rostralis" />
  <variant base="Nucleus olivaris superioris" />
  <variant base="superior olivary nuclei" />
</token>
<token canonical="Field CA1, stratum oriens" ref_id="aba:399">
  <variant base="Field CA1, stratum oriens" />
</token>
<token canonical="Anterior olfactory nucleus, layer 2" ref_id="aba:168">
  <variant base="Anterior olfactory nucleus, layer 2" />
</token>
<token canonical="Anterior olfactory nucleus, dorsal part" ref_id="aba:167">
  <variant base="Anterior olfactory nucleus, dorsal part" />
  <variant base="dorsal part of the anterior olfactory nucleus" />
  <variant base="anterior olfactory nucleus, dorsal part" />
</token>
<token canonical="Nucleus prepositus" ref_id="aba:169">
  <variant base="Nucleus praepositus hypoglossi" />
  <variant base="Nucleus praepositus" />
  <variant base="nucleus prepositus" />
  <variant base="Nucleus prepositus" />
  <variant base="prepositus nucleus" />
  <variant base="Nucleus prepositus hypoglossi" />
  <variant base="prepositus hypoglossal nucleus" />
</token>
<token canonical="central canal, spinal cord/medulla" ref_id="aba:164">
  <variant base="central canal, spinal cord/medulla" />
</token>
<token canonical="Agranular insular area, posterior part, layer 2/3" ref_id="aba:163">
  <variant base="Agranular insular area, posterior part, layer 2/3" />
</token>
<token canonical="premammillary commissure" ref_id="aba:166">
  <variant base="premammillary commissure" />
</token>
<token canonical="Midbrain raphe nuclei" ref_id="aba:165">
  <variant base="Midbrain raphe nuclei" />
</token>
<token canonical="Anterior olfactory nucleus, layer 1" ref_id="aba:160">
  <variant base="Anterior olfactory nucleus, layer 1" />
</token>
<token canonical="Laterodorsal tegmental nucleus" ref_id="aba:162">
  <variant base="Laterodorsal tegmental nucleus" />
</token>
<token canonical="Nucleus intercalatus" ref_id="aba:161">
  <variant base="Nucleus intercalatus" />
  <variant base="nucleus of Staderini" />
  <variant base="nucleus intercalatus" />
  <variant base="lateral mamillary nucleus" />
  <variant base="intercalated nucleus of the medulla" />
  <variant base="nucleus intercalatus of medulla" />
  <variant base="Nucleus corporis mamillaris lateralis" />
  <variant base="lateral mammillary nucleus" />
  <variant base="Nucleus lateralis corpus mamillaris" />
  <variant base="lateral mammillary hypothalamic nucleus" />
  <variant base="intercalated nucleus of medulla" />
</token>
<token canonical="Primary somatosensory area, trunk" ref_id="aba:361">
  <variant base="trunk sensory area" />
  <variant base="trunk of the primary somatosensory area" />
  <variant base="primary somatosensory area, trunk" />
  <variant base="Primary somatosensory area, trunk" />
  <variant base="primary somatosensory cortex, trunk region" />
</token>
<token canonical="Mediodorsal nucleus of thalamus" ref_id="aba:362">
  <variant base="Mediodorsal nucleus of thalamus" />
</token>
<token canonical="Prelimbic area, layer 5" ref_id="aba:363">
  <variant base="Prelimbic area, layer 5" />
</token>
<token canonical="Parasubthalamic nucleus" ref_id="aba:364">
  <variant base="Parasubthalamic nucleus" />
</token>
<token canonical="Dorsal peduncular area, layer 2/3" ref_id="aba:360">
  <variant base="Dorsal peduncular area, layer 2/3" />
</token>
<token canonical="Primary somatosensory area, upper limb" ref_id="aba:369">
  <variant base="primary somatosensory area, upper limb" />
  <variant base="upper limb sensory area" />
  <variant base="primary somatosensory cortex, forelimb region" />
  <variant base="Primary somatosensory area, upper limb" />
  <variant base="upper limb of the primary somatosensory area" />
</token>
<token canonical="thalamic peduncles" ref_id="aba:365">
  <variant base="thalamic peduncles" />
</token>
<token canonical="Submedial nucleus of the thalamus" ref_id="aba:366">
  <variant base="submedial nucleus of the thalamus" />
  <variant base="submedius thalamic nucleus" />
  <variant base="gelatinosus thalamic nucleus" />
  <variant base="submedial nucleus of thalamus" />
  <variant base="Submedial nucleus of the thalamus" />
  <variant base="Nucleus submedius thalami" />
  <variant base="submedial nucleus" />
</token>
<token canonical="Bed nuclei of the stria terminalis, posterior division" ref_id="aba:367">
  <variant base="Bed nuclei of the stria terminalis, posterior division" />
  <variant base="bed nuclei stria terminalis, posterior division" />
  <variant base="bed nuclei of the stria terminalis, posterior division" />
  <variant base="posterior nuclei of stria terminalis" />
</token>
<token canonical="Perirhinal area, layer 6b" ref_id="aba:368">
  <variant base="Perirhinal area, layer 6b" />
</token>
<token canonical="Anterior cingulate area, layer 6a" ref_id="aba:179">
  <variant base="Anterior cingulate area, layer 6a" />
</token>
<token canonical="Ventral part of the lateral geniculate complex" ref_id="aba:178">
  <variant base="ventral lateral geniculate nucleus" />
  <variant base="ventral nucleus of lateral geniculate body" />
  <variant base="Nucleus geniculatus lateralis pars ventralis" />
  <variant base="pregeniculate nucleus" />
  <variant base="Praegeniculatum" />
  <variant base="Nucleus praegeniculatus" />
  <variant base="Ventral part of the lateral geniculate complex" />
  <variant base="Corpus geniculatum laterale, pars oralis" />
  <variant base="Griseum praegeniculatum" />
  <variant base="ventral part of the lateral geniculate complex" />
  <variant base="Corpus geniculatum externum, nucleus accessorius" />
  <variant base="lateral geniculate complex, ventral part" />
  <variant base="Nucleus pregeniculatum" />
  <variant base="Nucleus corporis geniculati lateralis, pars ventralis" />
  <variant base="lateral geniculate nucleus, ventral part" />
</token>
<token canonical="Nucleus of Roller" ref_id="aba:177">
  <variant base="Nucleus of Roller" />
  <variant base="sublingual nucleus" />
  <variant base="Nucleus sublingualis" />
  <variant base="Nucleus Roller" />
  <variant base="nucleus of Roller" />
  <variant base="Nucleus parvocellularis nervi hypoglossi" />
</token>
<token canonical="Anterior olfactory nucleus, external part" ref_id="aba:175">
  <variant base="Anterior olfactory nucleus, external part" />
  <variant base="external part of the anterior olfactory nucleus" />
  <variant base="anterior olfactory nucleus, external part" />
</token>
<token canonical="preoptic commissure" ref_id="aba:174">
  <variant base="preoptic commissure" />
</token>
<token canonical="Retrochiasmatic area" ref_id="aba:173">
  <variant base="Area retrochiasmatica" />
  <variant base="Retrochiasmatic area" />
  <variant base="supraoptic nucleus, tuberal part" />
  <variant base="Nucleus supraopticus diffusus" />
  <variant base="retrochiasmatic area" />
  <variant base="retrochiasmatic hypothalamic area" />
</token>
<token canonical="Prelimbic area, layer 1" ref_id="aba:171">
  <variant base="Prelimbic area, layer 1" />
</token>
<token canonical="Dorsal part of the lateral geniculate complex" ref_id="aba:170">
  <variant base="Nucleus geniculatus lateralis pars dorsalis" />
  <variant base="Nucleus geniculatus lateralis dorsalis" />
  <variant base="Nucleus corporis geniculati lateralis, pars dorsalis" />
  <variant base="Corpus geniculatum laterale" />
  <variant base="lateral geniculate complex, dorsal part" />
  <variant base="Dorsal part of the lateral geniculate complex" />
  <variant base="lateral geniculate nucleus, dorsal part" />
  <variant base="dorsal part of the lateral geniculate complex" />
  <variant base="dorsal lateral geniculate nucleus" />
  <variant base="dorsal nucleus of lateral geniculate body" />
</token>
<token canonical="Substantia nigra, compact part" ref_id="aba:374">
  <variant base="Pars compacta" />
  <variant base="pars compacta" />
  <variant base="pars compacta of substantia nigra" />
  <variant base="Nucleus substantiae nigrae, Pars compacta" />
  <variant base="Substantia nigra, pars compacta" />
  <variant base="Substantia nigra, compact part" />
  <variant base="substantia nigra, compact part" />
</token>
<token canonical="Ammon&apos;s horn" ref_id="aba:375">
  <variant base="Hippocampus proprius" />
  <variant base="ammon horn" />
  <variant base="hippocampus major" />
  <variant base="Hippocampus" />
  <variant base="CA fields" />
  <variant base="hippocampus proper" />
  <variant base="Ammon&apos;s horn" />
  <variant base="Cornu Ammonis" />
  <variant base="hippocampus" />
  <variant base="Cornu ammonis" />
</token>
<token canonical="Infracerebellar nucleus" ref_id="aba:372">
  <variant base="Infracerebellar nucleus" />
</token>
<token canonical="trigeminocerebellar tract" ref_id="aba:373">
  <variant base="trigeminocerebellar fibers" />
  <variant base="trigeminocerebellar tract" />
</token>
<token canonical="Medulla, motor related" ref_id="aba:370">
  <variant base="Medulla, motor related" />
</token>
<token canonical="Entorhinal area, medial part, ventral zone, layer 3" ref_id="aba:371">
  <variant base="Entorhinal area, medial part, ventral zone, layer 3" />
</token>
<token canonical="Supplemental somatosensory area" ref_id="aba:378">
  <variant base="SII area" />
  <variant base="second somatic sensory area" />
  <variant base="Supplemental somatosensory area" />
  <variant base="somatic afferent area II" />
  <variant base="secondary somatosensory cortex" />
  <variant base="supplementary somatosensory area" />
  <variant base="supplemental somatosensory area" />
  <variant base="second sensory area" />
  <variant base="supplemental somatosensory areas" />
  <variant base="area SII of Woolsey-1958" />
</token>
<token canonical="Medulla, behavioral state related" ref_id="aba:379">
  <variant base="Medulla, behavioral state related" />
</token>
<token canonical="Cortical amygdalar area, posterior part, lateral zone, layers 1-3" ref_id="aba:376">
  <variant base="Cortical amygdalar area, posterior part, lateral zone, layers 1-3" />
</token>
<token canonical="Posterolateral visual area, layer 6a" ref_id="aba:377">
  <variant base="Posterolateral visual area, layer 6a" />
</token>
<token canonical="cerebral aqueduct" ref_id="aba:140">
  <variant base="mesencephalic aqueduct" />
  <variant base="Aquaductus mesencephali" />
  <variant base="aqueduct of Sylvius" />
  <variant base="cerebral aqueduct" />
  <variant base="mesencephalic duct" />
  <variant base="Aqueductus" />
  <variant base="Aquaeductus Sylvii" />
  <variant base="Aqueductus Sylvius" />
  <variant base="Aqueductus cerebri" />
  <variant base="Sylvian aqueduct" />
  <variant base="aqueduct" />
  <variant base="Aquaeductus cerebri" />
  <variant base="cerebral aqueduct of Sylvius" />
  <variant base="Aqueductus mesencephali" />
  <variant base="aquaeductus mesencephali" />
  <variant base="Iter" />
</token>
<token canonical="Periventricular region" ref_id="aba:141">
  <variant base="Periventricular region" />
</token>
<token canonical="pallidothalmic pathway" ref_id="aba:142">
  <variant base="pallidothalmic pathway" />
</token>
<token canonical="Nucleus ambiguus, ventral division" ref_id="aba:143">
  <variant base="ventral division of the ambiguous nucleus" />
  <variant base="nucleus ambiguus, ventral division" />
  <variant base="Nucleus ambiguus, ventral division" />
</token>
<token canonical="Olfactory tubercle, layers 1-3" ref_id="aba:144">
  <variant base="Olfactory tubercle, layers 1-3" />
</token>
<token canonical="fourth ventricle" ref_id="aba:145">
  <variant base="4th ventricle" />
  <variant base="fourth ventricle" />
  <variant base="Ventriculus quartus" />
  <variant base="Ventriculus quartuus" />
</token>
<token canonical="Pontine reticular nucleus" ref_id="aba:146">
  <variant base="Pontine reticular nucleus" />
</token>
<token canonical="Locus ceruleus" ref_id="aba:147">
  <variant base="Locus caeruleus" />
  <variant base="Locus coeruleus" />
  <variant base="locus ceruleus" />
  <variant base="locus coeruleus" />
  <variant base="Locus ceruleus" />
  <variant base="Nucleus loci caerulei" />
  <variant base="Nucleus pigmentosus pontis" />
  <variant base="Substantia ferruginea" />
</token>
<token canonical="Gustatory areas, layer 4" ref_id="aba:148">
  <variant base="Gustatory areas, layer 4" />
</token>
<token canonical="Paraventricular nucleus of the thalamus" ref_id="aba:149">
  <variant base="Nucleus paramedianus" />
  <variant base="paraventricular nucleus of the thalamus" />
  <variant base="paraventricular gray" />
  <variant base="paraventricular nuclei" />
  <variant base="paraventricular thalamic nucleus" />
  <variant base="paraventricular nucleus of thalamus" />
  <variant base="Nucleus paraventricularis thalami" />
  <variant base="Paraventricular nucleus of the thalamus" />
</token>
<token canonical="periventricular bundle of the hypothalamus" ref_id="aba:150">
  <variant base="periventricular fibers" />
  <variant base="periventricular bundle of the hypothalamus" />
  <variant base="Fibrae periventriculares" />
</token>
<token canonical="Somatosensory areas, layer 1" ref_id="aba:12993">
  <variant base="Somatosensory areas, layer 1" />
</token>
<token canonical="Accessory olfactory bulb" ref_id="aba:151">
  <variant base="Accessory olfactory bulb" />
</token>
<token canonical="Somatosensory areas, layer 2/3" ref_id="aba:12994">
  <variant base="Somatosensory areas, layer 2/3" />
</token>
<token canonical="Somatosensory areas, layer 4" ref_id="aba:12995">
  <variant base="Somatosensory areas, layer 4" />
</token>
<token canonical="Somatosensory areas, layer 5" ref_id="aba:12996">
  <variant base="Somatosensory areas, layer 5" />
</token>
<token canonical="Perihypoglossal nuclei" ref_id="aba:154">
  <variant base="Perihypoglossal nuclei" />
</token>
<token canonical="Somatosensory areas, layer 6a" ref_id="aba:12997">
  <variant base="Somatosensory areas, layer 6a" />
</token>
<token canonical="Somatosensory areas, layer 6b" ref_id="aba:12998">
  <variant base="Somatosensory areas, layer 6b" />
</token>
<token canonical="Lateral dorsal nucleus of thalamus" ref_id="aba:155">
  <variant base="lateral dorsal nucleus of thalamus" />
  <variant base="Nucleus lateralis dorsalis of thalamus" />
  <variant base="Nucleus lateralis thalami dorsalis" />
  <variant base="laterodorsal nucleus, superficial part" />
  <variant base="lateral dorsal nucleus of the thalamus" />
  <variant base="lateral dorsal thalamic nucleus" />
  <variant base="lateral dorsal nucleus" />
  <variant base="Nucleus lateralis dorsalis" />
  <variant base="Nucleus lateralis dorsalis thalami" />
  <variant base="Nucleus dorsalis superficialis" />
  <variant base="laterodorsal thalamic nucleus" />
  <variant base="Lateral dorsal nucleus of thalamus" />
  <variant base="laterodorsal nucleus of the thalamus" />
</token>
<token canonical="Piriform area, layers 1-3" ref_id="aba:152">
  <variant base="Piriform area, layers 1-3" />
</token>
<token canonical="lateral recess" ref_id="aba:153">
  <variant base="lateral recess" />
</token>
<token canonical="posterior commissure" ref_id="aba:158">
  <variant base="caudal commissure" />
  <variant base="posterior commissure" />
  <variant base="Commissura epithalamica" />
  <variant base="Commissura posterior" />
  <variant base="Commissura epithalami" />
  <variant base="epithalamic commissure" />
</token>
<token canonical="Anterior olfactory nucleus" ref_id="aba:159">
  <variant base="Nucleus olfactorius anterior" />
  <variant base="anterior olfactory nucleus" />
  <variant base="retrobulbar region" />
  <variant base="Regio retrobulbaris" />
  <variant base="Area retrobulbaris" />
  <variant base="Anterior olfactory nucleus" />
</token>
<token canonical="Dorsal auditory area, layer 6a" ref_id="aba:156">
  <variant base="Dorsal auditory area, layer 6a" />
</token>
<token canonical="Periventricular zone" ref_id="aba:157">
  <variant base="Periventricular zone" />
</token>
<token canonical="Agranular insular area, posterior part, layer 1" ref_id="aba:120">
  <variant base="Agranular insular area, posterior part, layer 1" />
</token>
<token canonical="Lateral visual area, layer 6b" ref_id="aba:121">
  <variant base="Lateral visual area, layer 6b" />
</token>
<token canonical="Superior olivary complex, periolivary region" ref_id="aba:122">
  <variant base="Superior olivary complex, periolivary region" />
</token>
<token canonical="Anteromedial nucleus" ref_id="aba:127">
  <variant base="Nucleus thalamicus anteromedialis" />
  <variant base="anteromedial nucleus of thalamus" />
  <variant base="Anteromedial nucleus" />
  <variant base="Nucleus anterior thalami medialis" />
  <variant base="anteromedial nucleus" />
  <variant base="Nucleus anterior medialis" />
  <variant base="Nucleus anteromedialis" />
  <variant base="Nucleus anterior medialis thalami" />
  <variant base="anteromedial nucleus of the thalamus" />
  <variant base="Nucleus anteromedialis thalami" />
  <variant base="anteromedial thalamic nucleus" />
</token>
<token canonical="Midbrain reticular nucleus" ref_id="aba:128">
  <variant base="Midbrain reticular nucleus" />
</token>
<token canonical="third ventricle" ref_id="aba:129">
  <variant base="3rd ventricle" />
  <variant base="third ventricle" />
  <variant base="Ventriculus tertius" />
</token>
<token canonical="Koelliker-Fuse subnucleus" ref_id="aba:123">
  <variant base="Koelliker-Fuse subnucleus" />
</token>
<token canonical="interventricular foramen" ref_id="aba:124">
  <variant base="interventricular foramen" />
  <variant base="Foramen interventriculare" />
  <variant base="foramen of Monro" />
</token>
<token canonical="optic tract" ref_id="aba:125">
  <variant base="optic lemniscus" />
  <variant base="optic tract" />
  <variant base="Tractus optici" />
  <variant base="Tractus opticus" />
</token>
<token canonical="Periventricular hypothalamic nucleus, posterior part" ref_id="aba:126">
  <variant base="Griseum periventriculare hypothalami" />
  <variant base="posterior periventricular nucleus" />
  <variant base="Nucleus periventricularis posterior" />
  <variant base="posterior periventricular nucleus of hypothalamus" />
  <variant base="periventricular hypothalamic nucleus, posterior part" />
  <variant base="periventricular nucleus, posterior subdivision" />
  <variant base="Periventricular hypothalamic nucleus, posterior part" />
</token>
<token canonical="Prelimbic area, layer 6b" ref_id="aba:132">
  <variant base="Prelimbic area, layer 6b" />
</token>
<token canonical="Periventricular hypothalamic nucleus, preoptic part" ref_id="aba:133">
  <variant base="Periventricular hypothalamic nucleus, preoptic part" />
</token>
<token canonical="Superior central nucleus raphe, medial part" ref_id="aba:130">
  <variant base="medial part of the superior central raphe nucleus" />
  <variant base="central superior nucleus of the raphe, medial part" />
  <variant base="Superior central nucleus raphe, medial part" />
  <variant base="superior central nucleus raphe, medial part" />
  <variant base="median raphe nucleus" />
  <variant base="median nucleus of the raphe" />
</token>
<token canonical="Lateral amygdalar nucleus" ref_id="aba:131">
  <variant base="lateral amygdaloid nucleus" />
  <variant base="Nucleus amygdaloideus lateralis" />
  <variant base="Nucleus amygdalae lateralis" />
  <variant base="lateral principal nucleus of amygdala" />
  <variant base="Lateral amygdalar nucleus" />
  <variant base="Nucleus lateralis amygdalae" />
  <variant base="lateral nucleus of amygdala" />
  <variant base="lateral nucleus of the amygdala" />
  <variant base="lateral amygdalar nucleus" />
</token>
<token canonical="Lateral group of the dorsal thalamus" ref_id="aba:138">
  <variant base="Lateral group of the dorsal thalamus" />
</token>
<token canonical="Entorhinal area, lateral part, layer 5" ref_id="aba:139">
  <variant base="Entorhinal area, lateral part, layer 5" />
</token>
<token canonical="Intermediate reticular nucleus" ref_id="aba:136">
  <variant base="Intermediate reticular nucleus" />
</token>
<token canonical="Superior central nucleus raphe, lateral part" ref_id="aba:137">
  <variant base="lateral part of the superior central raphe nucleus" />
  <variant base="superior central nucleus of the raphe, lateral part" />
  <variant base="Nucleus raphe paramedianus" />
  <variant base="Superior central nucleus raphe, lateral part" />
  <variant base="paramedian raphe" />
  <variant base="paramedian raphe nucleus" />
  <variant base="superior central nucleus raphe, lateral part" />
  <variant base="central superior nucleus of the raphe, lateral part" />
</token>
<token canonical="pallidotegmental fascicle" ref_id="aba:134">
  <variant base="Fibrae pallidoolivares" />
  <variant base="pallidotegmental fascicle" />
  <variant base="Fasciculus pallido-tegmentalis" />
  <variant base="pallidotegmental fasciculus" />
  <variant base="pallidotegmental tract" />
</token>
<token canonical="Nucleus ambiguus" ref_id="aba:135">
  <variant base="Nucleus ambiguus" />
  <variant base="ambiguous nucleus" />
  <variant base="nucleus ambiguus" />
  <variant base="Nucleus innominatus" />
  <variant base="ambiguus nucleus" />
</token>
<token canonical="Globus pallidus, internal segment" ref_id="aba:1031">
  <variant base="medial pallidal segment" />
  <variant base="globus pallidus, internal segment" />
  <variant base="entopeduncular nucleus" />
  <variant base="Globus pallidus, internal segment" />
  <variant base="globus pallidus, medial segment" />
  <variant base="medial segment of the globus pallidus" />
  <variant base="Globus pallidus medialis" />
  <variant base="Pallidus I" />
  <variant base="globus pallidus, medial part" />
  <variant base="Globus pallidus pars medialis" />
  <variant base="Globus pallidus internus" />
  <variant base="medial globus pallidus" />
  <variant base="mesial pallidum" />
  <variant base="Globus pallidus, pars interna" />
  <variant base="internal globus pallidus" />
  <variant base="nucleus medialis globi pallidi" />
  <variant base="medial division of globus pallidus" />
</token>
<token canonical="Primary somatosensory area, lower limb, layer 1" ref_id="aba:1030">
  <variant base="Primary somatosensory area, lower limb, layer 1" />
</token>
<token canonical="Tuberomammillary nucleus, ventral part" ref_id="aba:1">
  <variant base="Nucleus tuberomamillaris hypothalami" />
  <variant base="ventral tuberomammillary nucleus" />
  <variant base="Tuberomammillary nucleus, ventral part" />
  <variant base="tuberomammillary nucleus" />
  <variant base="tuberomammillary hypothalamic nucleus" />
  <variant base="tubero-mamillary area" />
  <variant base="Nucleus tuberomamillaris" />
  <variant base="tuberomammillary nucleus, ventral part" />
  <variant base="mammilloinfundibular nucleus" />
  <variant base="caudal magnocellular nucleus" />
</token>
<token canonical="secondary fissure" ref_id="aba:3">
  <variant base="postpyramidal fissure" />
  <variant base="secondary fissure" />
  <variant base="Fissura secunda" />
</token>
<token canonical="Postsubiculum" ref_id="aba:1037">
  <variant base="Postsubiculum" />
</token>
<token canonical="corticotectal tract" ref_id="aba:1036">
  <variant base="cortico-tectal tract" />
  <variant base="Tractus corticotectalis" />
  <variant base="Fibrae corticotectales" />
  <variant base="corticotectal tract" />
  <variant base="corticotectal fibers" />
</token>
<token canonical="Primary somatosensory area, mouth, layer 6b" ref_id="aba:2">
  <variant base="Primary somatosensory area, mouth, layer 6b" />
</token>
<token canonical="Gracile nucleus" ref_id="aba:1039">
  <variant base="gracile nucleus" />
  <variant base="gracile nucleus, general" />
  <variant base="gracile nucleus of the medulla" />
  <variant base="Gracile nucleus" />
  <variant base="Nucleus gracilis" />
  <variant base="Goll&apos;s nucleus" />
</token>
<token canonical="Primary somatosensory area, mouth, layer 4" ref_id="aba:950">
  <variant base="Primary somatosensory area, mouth, layer 4" />
</token>
<token canonical="Inferior colliculus" ref_id="aba:4">
  <variant base="Testes" />
  <variant base="Corpus bigeminum posterioris" />
  <variant base="Inferior colliculus" />
  <variant base="Corpus quadrigeminum inferius" />
  <variant base="posterior corpus quadrigeminum" />
  <variant base="Colliculus inferior" />
  <variant base="inferior colliculus" />
  <variant base="posterior colliculus" />
  <variant base="Colliculus caudalis" />
  <variant base="caudal colliculus" />
  <variant base="Corpus bigeminalis caudalis" />
</token>
<token canonical="Primary somatosensory area, barrel field, layer 6a" ref_id="aba:1038">
  <variant base="Primary somatosensory area, barrel field, layer 6a" />
</token>
<token canonical="Pyramus (VIII)" ref_id="aba:951">
  <variant base="Pyramus (VIII)" />
</token>
<token canonical="Principal sensory nucleus of the trigeminal" ref_id="aba:7">
  <variant base="principal sensory nucleus" />
  <variant base="principal trigeminal nucleus" />
  <variant base="pontine nucleus of the trigeminal nerve" />
  <variant base="superior trigeminal nucleus" />
  <variant base="primary nucleus of the trigeminal nerve" />
  <variant base="Nucleus sensorius superior nervi trigemini" />
  <variant base="principal sensory nucleus of the trigeminal nerve" />
  <variant base="Nucleus sensibilis superior nervi trigemini" />
  <variant base="chief trigeminal sensory nucleus" />
  <variant base="Nucleus pontinus nervi trigeminalis" />
  <variant base="chief sensory nucleus" />
  <variant base="principal sensory nucleus of trigeminal nerve" />
  <variant base="principal sensory trigeminal nucleus" />
  <variant base="main sensory nucleus" />
  <variant base="sensory trigeminal nucleus" />
  <variant base="Nucleus principalis nervi trigemini" />
  <variant base="chief sensory trigeminal nucleus" />
  <variant base="Nucleus sensorius principalis nervi trigemini" />
  <variant base="Nucleus pontinus nervi trigemini" />
  <variant base="Principal sensory nucleus of the trigeminal" />
  <variant base="principal sensory nucleus of the trigeminal" />
</token>
<token canonical="Endopiriform nucleus, dorsal part" ref_id="aba:952">
  <variant base="Endopiriform nucleus, dorsal part" />
  <variant base="endopiriform nucleus, dorsal part" />
  <variant base="dorsal endopiriform nucleus" />
</token>
<token canonical="Copula pyramidis" ref_id="aba:1033">
  <variant base="lateral belly of biventer lobule" />
  <variant base="copula of the pyramis" />
  <variant base="copula pyramidis" />
  <variant base="Copula pyramidis" />
</token>
<token canonical="grooves of the cerebral cortex" ref_id="aba:1032">
  <variant base="grooves of the cerebral cortex" />
</token>
<token canonical="internal capsule" ref_id="aba:6">
  <variant base="internal capsule radiations" />
  <variant base="Capsula interna" />
  <variant base="internal capsule" />
</token>
<token canonical="Pineal body" ref_id="aba:953">
  <variant base="Epiphysis cerebri" />
  <variant base="Epiphysis" />
  <variant base="Glandula pinealis" />
  <variant base="pineal body" />
  <variant base="Pineal body" />
  <variant base="Corpus pineale" />
  <variant base="Conarium" />
  <variant base="pineal gland" />
</token>
<token canonical="Supplemental somatosensory area, layer 4" ref_id="aba:1035">
  <variant base="Supplemental somatosensory area, layer 4" />
</token>
<token canonical="Primary somatosensory area, trunk, layer 6a" ref_id="aba:9">
  <variant base="Primary somatosensory area, trunk, layer 6a" />
</token>
<token canonical="Primary auditory area, layer 6a" ref_id="aba:954">
  <variant base="Primary auditory area, layer 6a" />
</token>
<token canonical="Lateral reticular nucleus, magnocellular part" ref_id="aba:955">
  <variant base="Lateral reticular nucleus, magnocellular part" />
</token>
<token canonical="Taenia tecta, dorsal part, layer 1" ref_id="aba:1034">
  <variant base="Taenia tecta, dorsal part, layer 1" />
</token>
<token canonical="Basic cell groups and regions" ref_id="aba:8">
  <variant base="grey matter" />
  <variant base="basic cell groups" />
  <variant base="gray matter" />
  <variant base="Basic cell groups and regions" />
  <variant base="basic cell groups and regions" />
  <variant base="central nervous system gray matter" />
  <variant base="Substantia grisea" />
</token>
<token canonical="Posterior hypothalamic nucleus" ref_id="aba:946">
  <variant base="Area hypothalamica posterior" />
  <variant base="posterior hypothalamic area" />
  <variant base="Area posterior hypothalami" />
  <variant base="posterior nucleus of the hypothalamus" />
  <variant base="posterior nucleus of hypothalamus" />
  <variant base="posterior nucleus" />
  <variant base="Nucleus hypothalamicus posterior" />
  <variant base="posterior hypothalamic nucleus" />
  <variant base="Posterior hypothalamic nucleus" />
</token>
<token canonical="Primary somatosensory area, upper limb, layer 6a" ref_id="aba:945">
  <variant base="Primary somatosensory area, upper limb, layer 6a" />
</token>
<token canonical="cochlear nerve" ref_id="aba:948">
  <variant base="auditory nerve" />
  <variant base="acoustic nerve" />
  <variant base="Nervus cochlearis" />
  <variant base="vestibulocochlear nerve, pars cochlearis" />
  <variant base="cochlear division of acoustic nerve" />
  <variant base="cochlear nerve" />
  <variant base="Nervus acusticus" />
</token>
<token canonical="Somatomotor areas, Layer 6b" ref_id="aba:947">
  <variant base="Somatomotor areas, Layer 6b" />
</token>
<token canonical="Posterior limiting nucleus of the thalamus" ref_id="aba:1029">
  <variant base="posterior limitans nucleus of the thalamus" />
  <variant base="posterior limitans thalamic nucleus" />
  <variant base="posterior limiting nucleus of the thalamus" />
  <variant base="Posterior limiting nucleus of the thalamus" />
</token>
<token canonical="vomeronasal nerve" ref_id="aba:949">
  <variant base="nerve of Jocobson" />
  <variant base="vomeronasal nerve" />
  <variant base="Nervus vomeronasalis" />
</token>
<token canonical="Taenia tecta, dorsal part, layer 2" ref_id="aba:1042">
  <variant base="Taenia tecta, dorsal part, layer 2" />
</token>
<token canonical="Paraflocculus" ref_id="aba:1041">
  <variant base="Paraflocculus" />
</token>
<token canonical="grooves of the cerebellar cortex" ref_id="aba:1040">
  <variant base="grooves of the cerebellar cortex" />
</token>
<token canonical="cingulum bundle" ref_id="aba:940">
  <variant base="Cingulum" />
  <variant base="cingulum" />
  <variant base="cingulum bundle" />
</token>
<token canonical="Flocculus" ref_id="aba:1049">
  <variant base="Flocculus" />
  <variant base="flocculus cerebelli" />
  <variant base="flocculus" />
</token>
<token canonical="Gigantocellular reticular nucleus" ref_id="aba:1048">
  <variant base="Gigantocellular reticular nucleus" />
  <variant base="Nucleus reticularis gigantocellularis" />
  <variant base="nucleus gigantocellularis" />
  <variant base="gigantocellular reticular nucleus" />
  <variant base="gigantocellular nucleus" />
  <variant base="magnocellular reticular nucleus, ventral part" />
</token>
<token canonical="Primary somatosensory area, barrel field, layer 4" ref_id="aba:1047">
  <variant base="Primary somatosensory area, barrel field, layer 4" />
</token>
<token canonical="Primary motor area, Layer 2/3" ref_id="aba:943">
  <variant base="Primary motor area, Layer 2/3" />
</token>
<token canonical="Anteromedial visual area, layer 6a" ref_id="aba:1046">
  <variant base="Anteromedial visual area, layer 6a" />
</token>
<token canonical="Ectorhinal area/Layer 6b" ref_id="aba:1045">
  <variant base="Ectorhinal area/Layer 6b" />
</token>
<token canonical="Folium-tuber vermis (VII)" ref_id="aba:944">
  <variant base="Folium-tuber vermis (VII)" />
</token>
<token canonical="vestibulospinal pathway" ref_id="aba:941">
  <variant base="Tractus vestibulospinalis" />
  <variant base="vestibulospinal tracts" />
  <variant base="vestibulospinal tract" />
  <variant base="vestibulospinal pathway" />
</token>
<token canonical="Peripeduncular nucleus" ref_id="aba:1044">
  <variant base="peripeduncular nucleus" />
  <variant base="Nucleus peripeduncularis" />
  <variant base="Peripeduncular nucleus" />
  <variant base="Nucleus peripeduncularis thalami" />
</token>
<token canonical="crossed tectospinal pathway" ref_id="aba:1043">
  <variant base="crossed tectospinal pathway" />
</token>
<token canonical="Endopiriform nucleus" ref_id="aba:942">
  <variant base="Endopiriform nucleus" />
</token>
<token canonical="Visual areas, layer 5" ref_id="aba:937">
  <variant base="Visual areas, layer 5" />
</token>
<token canonical="Declive (VI)" ref_id="aba:936">
  <variant base="Declive (VI)" />
</token>
<token canonical="Anterior cingulate area, dorsal part, layer 1" ref_id="aba:935">
  <variant base="Anterior cingulate area, dorsal part, layer 1" />
</token>
<token canonical="Entorhinal area, medial part, ventral zone" ref_id="aba:934">
  <variant base="entorhinal area, medial part, ventral zone [Haug]" />
  <variant base="ventral zone of the medial part of the entorhinal area" />
  <variant base="Entorhinal area, medial part, ventral zone" />
</token>
<token canonical="Nucleus ambiguus, dorsal division" ref_id="aba:939">
  <variant base="dorsal division of the ambiguous nucleus" />
  <variant base="nucleus ambiguus, dorsal division" />
  <variant base="Nucleus ambiguus, dorsal division" />
</token>
<token canonical="Paragigantocellular reticular nucleus" ref_id="aba:938">
  <variant base="Paragigantocellular reticular nucleus" />
</token>
<token canonical="direct tectospinal pathway" ref_id="aba:1051">
  <variant base="direct tectospinal pathway" />
</token>
<token canonical="Taenia tecta, dorsal part, layer 3" ref_id="aba:1050">
  <variant base="Taenia tecta, dorsal part, layer 3" />
</token>
<token canonical="Anterior cingulate area, layer 2/3" ref_id="aba:1053">
  <variant base="Anterior cingulate area, layer 2/3" />
</token>
<token canonical="Pedunculopontine nucleus" ref_id="aba:1052">
  <variant base="pedunculopontine nucleus" />
  <variant base="Nucleus tegmenti pedunculopontinus" />
  <variant base="Pedunculopontine nucleus" />
  <variant base="Nucleus pedunculopontinus" />
  <variant base="pedunculopontine tegmental nucleus" />
  <variant base="peduncular pontine nucleus" />
</token>
<token canonical="endorhinal groove" ref_id="aba:1055">
  <variant base="endorhinal groove" />
</token>
<token canonical="Parafascicular nucleus" ref_id="aba:930">
  <variant base="Parafascicular nucleus" />
  <variant base="Nucleus parafascicularis" />
  <variant base="Nucleus parafascicularis thalami" />
  <variant base="parafascicular thalamic nucleus" />
  <variant base="parafascicular nucleus" />
  <variant base="Nuclei parafasciculares thalami" />
  <variant base="parafascicular nucleus of the thalamus" />
</token>
<token canonical="Pontine gray" ref_id="aba:931">
  <variant base="Pontine gray" />
  <variant base="Nucleus pontis" />
  <variant base="pontine nuclei" />
  <variant base="pontine gray" />
  <variant base="Griseum pontis" />
  <variant base="Nuclei brachii pontis" />
  <variant base="Nuclei pontis" />
  <variant base="pontine gray matter" />
</token>
<token canonical="Infralimbic area, layer 6a" ref_id="aba:1054">
  <variant base="Infralimbic area, layer 6a" />
</token>
<token canonical="cervicothalamic tract" ref_id="aba:932">
  <variant base="cervicothalamic fibers" />
  <variant base="cervicothalamic tract" />
</token>
<token canonical="Gustatory areas" ref_id="aba:1057">
  <variant base="gustatory areas" />
  <variant base="area Gu of Paxinos" />
  <variant base="Gustatory areas" />
  <variant base="gustatory cortex" />
  <variant base="gustatory area" />
  <variant base="primary taste cortex" />
</token>
<token canonical="vestibulocochlear nerve" ref_id="aba:933">
  <variant base="Nervus statoacusticus" />
  <variant base="eighth cranial nerve" />
  <variant base="Cranial Nerve VIII" />
  <variant base="cochleovestibular nerve" />
  <variant base="acoustic nerve" />
  <variant base="Nervus octavus" />
  <variant base="cochlear-vestibular nerve" />
  <variant base="vestibulocochlear nerve" />
  <variant base="stato-acoustic nerve" />
  <variant base="Nervus vestibulocochlearis" />
  <variant base="statoacoustic nerve" />
</token>
<token canonical="Crus 1" ref_id="aba:1056">
  <variant base="Crus 1" />
</token>
<token canonical="Taenia tecta, dorsal part, layer 4" ref_id="aba:1059">
  <variant base="Taenia tecta, dorsal part, layer 4" />
</token>
<token canonical="Visceral area, layer 5" ref_id="aba:1058">
  <variant base="Visceral area, layer 5" />
</token>
<token canonical="Culmen" ref_id="aba:928">
  <variant base="lobules IV,V" />
  <variant base="4&amp;5th Cerebellar lobules" />
  <variant base="Culmen anterior, posterior" />
  <variant base="lobule 4" />
  <variant base="culmen of the cerebellum" />
  <variant base="Culmen" />
  <variant base="culmen" />
  <variant base="lobule 5" />
  <variant base="Culmen monticuli" />
  <variant base="lobules 4-5" />
  <variant base="lobules IV, V of vermis" />
</token>
<token canonical="Anterior cingulate area, dorsal part, layer 6b" ref_id="aba:927">
  <variant base="Anterior cingulate area, dorsal part, layer 6b" />
</token>
<token canonical="Primary somatosensory area, nose, layer 6b" ref_id="aba:929">
  <variant base="Primary somatosensory area, nose, layer 6b" />
</token>
<token canonical="cerebal peduncle" ref_id="aba:924">
  <variant base="cerebal peduncle" />
</token>
<token canonical="Parabrachial nucleus, medial division, ventral medial part" ref_id="aba:923">
  <variant base="Parabrachial nucleus, medial division, ventral medial part" />
</token>
<token canonical="Entorhinal area, medial part, dorsal zone" ref_id="aba:926">
  <variant base="entorhinal area, medial part, dorsal zone, layers 1-6" />
  <variant base="dorsal zone of the medial part of the entorhinal area" />
  <variant base="Entorhinal area, medial part, dorsal zone" />
</token>
<token canonical="ventral roots" ref_id="aba:925">
  <variant base="ventral roots" />
  <variant base="ventral root fibers" />
  <variant base="ventral spinal roots" />
  <variant base="Radices ventrales nervi spinales" />
</token>
<token canonical="doral tegmental decussation" ref_id="aba:1060">
  <variant base="doral tegmental decussation" />
</token>
<token canonical="Crus 2" ref_id="aba:1064">
  <variant base="crus 2" />
  <variant base="crus 2 of the ansiform lobule" />
  <variant base="ansiform lobe of the cerebellum, crus 2" />
  <variant base="Crus II" />
  <variant base="Lobulus semilunaris inferior" />
  <variant base="Lobulus semilunaris caudalis" />
  <variant base="posterior inferior lobule" />
  <variant base="Crus 2" />
  <variant base="Lobulus posterior inferior" />
  <variant base="semilunar lobule-2" />
  <variant base="inferior semilunar lobule" />
</token>
<token canonical="hippocampal fissure" ref_id="aba:1063">
  <variant base="hippocampal sulcus" />
  <variant base="hippocampal fissure" />
  <variant base="Sulcus hippocampi" />
  <variant base="dentate fissure" />
</token>
<token canonical="Primary somatosensory area, barrel field, layer 6b" ref_id="aba:1062">
  <variant base="Primary somatosensory area, barrel field, layer 6b" />
</token>
<token canonical="Posterior pretectal nucleus" ref_id="aba:1061">
  <variant base="Posterior pretectal nucleus" />
</token>
<token canonical="dorsal thalamus related" ref_id="aba:1068">
  <variant base="dorsal thalamus related" />
</token>
<token canonical="Primary somatosensory area, layer 5" ref_id="aba:921">
  <variant base="Primary somatosensory area, layer 5" />
</token>
<token canonical="Taenia tecta, ventral part, layer 1" ref_id="aba:1067">
  <variant base="Taenia tecta, ventral part, layer 1" />
</token>
<token canonical="Perirhinal area" ref_id="aba:922">
  <variant base="Area perirhinalis" />
  <variant base="perirhinal area" />
  <variant base="area 35 of Brodmann" />
  <variant base="Brodmann&apos;s area 35" />
  <variant base="Perirhinal area" />
  <variant base="perirhinal cortex" />
  <variant base="perirhinal area 35" />
</token>
<token canonical="Anteromedial visual area, layer 2/3" ref_id="aba:1066">
  <variant base="Anteromedial visual area, layer 2/3" />
</token>
<token canonical="Hindbrain" ref_id="aba:1065">
  <variant base="Rhombencephalon" />
  <variant base="hindbrain" />
  <variant base="Hindbrain" />
</token>
<token canonical="Central lobule" ref_id="aba:920">
  <variant base="Ala centralis" />
  <variant base="wing of the central lobule" />
  <variant base="central lobule of the cerebellum" />
  <variant base="Ala lobulus centralis" />
  <variant base="lobules II, III of vermis" />
  <variant base="alar central lobule" />
  <variant base="Ala lobuli centralis" />
  <variant base="Lobulus centralis" />
  <variant base="alae of central lobule" />
  <variant base="central lobule" />
  <variant base="Central lobule" />
</token>
<token canonical="Parapyramidal nucleus" ref_id="aba:1069">
  <variant base="parapyramidal nucleus" />
  <variant base="peripyramidal nucleus" />
  <variant base="Parapyramidal nucleus" />
</token>
<token canonical="Anterior cingulate area, dorsal part, layer 6a" ref_id="aba:919">
  <variant base="Anterior cingulate area, dorsal part, layer 6a" />
</token>
<token canonical="Entorhinal area, lateral part" ref_id="aba:918">
  <variant base="entorhinal area, lateral part" />
  <variant base="lateral part of the entorhinal area" />
  <variant base="Entorhinal area, lateral part" />
</token>
<token canonical="vagus nerve" ref_id="aba:917">
  <variant base="tenth cranial nerve" />
  <variant base="vagus nerve" />
  <variant base="Nervus vagus" />
  <variant base="Nerve X" />
</token>
<token canonical="brachium of the superior colliculus" ref_id="aba:916">
  <variant base="Brachium colliculi superioris" />
  <variant base="superior collicular brachium" />
  <variant base="Brachium quadrigeminum superius" />
  <variant base="Brachium colliculi cranialis" />
  <variant base="superior quadrigeminal brachium" />
  <variant base="brachium of the superior colliculus" />
  <variant base="Brachium colliculi rostralis" />
  <variant base="superior brachium" />
  <variant base="brachium of superior colliculus" />
</token>
<token canonical="Parabrachial nucleus, medial division, medial medial part" ref_id="aba:915">
  <variant base="Parabrachial nucleus, medial division, medial medial part" />
</token>
<token canonical="Posterodorsal preoptic nucleus" ref_id="aba:914">
  <variant base="Posterodorsal preoptic nucleus" />
</token>
<token canonical="Visual areas, layer 4" ref_id="aba:913">
  <variant base="Visual areas, layer 4" />
</token>
<token canonical="Lingula (I)" ref_id="aba:912">
  <variant base="Lingula (I)" />
</token>
<token canonical="Secondary motor area" ref_id="aba:993">
  <variant base="Secondary motor area" />
</token>
<token canonical="Lobule IV" ref_id="aba:992">
  <variant base="Lobule IV" />
</token>
<token canonical="Paramedian reticular nucleus" ref_id="aba:995">
  <variant base="ventral paramedian reticular nucleus" />
  <variant base="Paramedian reticular nucleus" />
  <variant base="Nucleus paramedianus oralis" />
  <variant base="Nucleus reticularis paramedianus" />
  <variant base="paramedian reticular nucleus" />
  <variant base="Nucleus paramedianus ventralis" />
</token>
<token canonical="corticobulbar tract" ref_id="aba:994">
  <variant base="Tractus corticonuclearis" />
  <variant base="Tractus corticobulbaris" />
  <variant base="Fibrae corticonucleares" />
  <variant base="corticonuclear projections" />
  <variant base="corticonuclear fibers" />
  <variant base="corticobulbar fibers" />
  <variant base="Fibrae corticobulbares laterales" />
  <variant base="corticobulbar tract" />
</token>
<token canonical="Agranular insular area, dorsal part, layer 1" ref_id="aba:996">
  <variant base="Agranular insular area, dorsal part, layer 1" />
</token>
<token canonical="Entorhinal area, lateral part, layer 2/3" ref_id="aba:999">
  <variant base="Entorhinal area, lateral part, layer 2/3" />
</token>
<token canonical="Fundus of striatum" ref_id="aba:998">
  <variant base="Fundus of striatum" />
</token>
<token canonical="medial forebrain bundle system" ref_id="aba:991">
  <variant base="medial forebrain bundle system" />
</token>
<token canonical="Ventral auditory area, layer 4" ref_id="aba:990">
  <variant base="Ventral auditory area, layer 4" />
</token>
<token canonical="Fastigial nucleus" ref_id="aba:989">
  <variant base="medial nucleus of cerebellum" />
  <variant base="Nucleus fastigii" />
  <variant base="fastigial nucleus" />
  <variant base="Nucleus fastigius cerebelli" />
  <variant base="Nucleus fastigii cerebelli" />
  <variant base="Nucleus (motorius) tecti cerebelli" />
  <variant base="roof nucleus-1" />
  <variant base="medial cerebellar nucleus" />
  <variant base="fastigial cerebellar nucleus" />
  <variant base="Nucleus fastigiatus" />
  <variant base="medial (fastigial) nucleus" />
  <variant base="Fastigial nucleus" />
</token>
<token canonical="Primary auditory area, layer 6b" ref_id="aba:1005">
  <variant base="Primary auditory area, layer 6b" />
</token>
<token canonical="Lobule III" ref_id="aba:984">
  <variant base="Lobule III" />
  <variant base="3rd Cerebellar lobule" />
  <variant base="lobule III" />
  <variant base="lobule 3" />
</token>
<token canonical="lateral forebrain bundle system" ref_id="aba:983">
  <variant base="lateral forebrain bundle system" />
</token>
<token canonical="Primary somatosensory area, trunk, layer 1" ref_id="aba:1006">
  <variant base="Primary somatosensory area, trunk, layer 1" />
</token>
<token canonical="corticopontine tract" ref_id="aba:1003">
  <variant base="Tractus corticopontinus" />
  <variant base="Fibrae corticopontinae" />
  <variant base="corticopontine fibers" />
  <variant base="corticopontine tract" />
</token>
<token canonical="Fasciola cinerea" ref_id="aba:982">
  <variant base="Gyrus fasciolaris" />
  <variant base="Fasciola cinerea" />
  <variant base="Gyrus retrosplenialis hippocampi" />
  <variant base="fasciola cinereum" />
  <variant base="fasciolar gyrus" />
  <variant base="fasciola cinerea" />
  <variant base="retrosplenial gyrus of hippocampus" />
</token>
<token canonical="Primary somatosensory area, barrel field, layer 1" ref_id="aba:981">
  <variant base="Primary somatosensory area, barrel field, layer 1" />
</token>
<token canonical="Ventral premammillary nucleus" ref_id="aba:1004">
  <variant base="premammillary nucleus, ventral part" />
  <variant base="Ventral premammillary nucleus" />
  <variant base="ventral premammillary nucleus" />
</token>
<token canonical="Ectorhinal area/Layer 5" ref_id="aba:988">
  <variant base="Ectorhinal area/Layer 5" />
</token>
<token canonical="Lobule V" ref_id="aba:1001">
  <variant base="Lobule V" />
</token>
<token canonical="Pons, motor related" ref_id="aba:987">
  <variant base="Pons, motor related" />
</token>
<token canonical="Primary auditory area" ref_id="aba:1002">
  <variant base="primary auditory area" />
  <variant base="auditory core region" />
  <variant base="Primary auditory area" />
  <variant base="primary auditory cortex" />
</token>
<token canonical="corpus callosum, splenium" ref_id="aba:986">
  <variant base="splenium of corpus callosum" />
  <variant base="splenium" />
  <variant base="Splenium corpus callosi" />
  <variant base="splenium of the corpus callosum" />
  <variant base="Corpus callosum, splenium" />
  <variant base="Splenium corporis callosi" />
  <variant base="corpus callosum, splenium" />
  <variant base="Corpus callosum splenium" />
</token>
<token canonical="extrapyramidal fiber systems" ref_id="aba:1000">
  <variant base="extrapyramidal fiber systems" />
</token>
<token canonical="Primary motor area" ref_id="aba:985">
  <variant base="area F1" />
  <variant base="Primary motor area" />
  <variant base="primary somatomotor area" />
  <variant base="primary motor cortex" />
  <variant base="motor strip" />
  <variant base="precentral motor cortex" />
  <variant base="primary motor area" />
  <variant base="precentral motor area" />
  <variant base="somatic motor I" />
  <variant base="motor area" />
  <variant base="motor cortex" />
</token>
<token canonical="Dorsal premammillary nucleus" ref_id="aba:980">
  <variant base="Dorsal premammillary nucleus" />
  <variant base="premammillary nucleus, dorsal part" />
  <variant base="dorsal premammillary nucleus" />
</token>
<token canonical="Paragigantocellular reticular nucleus, lateral part" ref_id="aba:978">
  <variant base="Paragigantocellular reticular nucleus, lateral part" />
  <variant base="Nucleus paragigantocellularis lateralis" />
  <variant base="paragigantocellular reticular nucleus, lateral part" />
  <variant base="lateral paragigantocellular nucleus" />
  <variant base="paragigantocellular nucleus, lateral part" />
</token>
<token canonical="corpus callosum, rostrum" ref_id="aba:979">
  <variant base="corpus callosum, rostrum" />
  <variant base="Corpus callosum rostrum" />
  <variant base="rostrum of corpus callosum" />
  <variant base="rostrum of the corpus callosum" />
  <variant base="Rostrum corpus callosi" />
  <variant base="rostrum" />
  <variant base="Rostrum corporis callosi" />
</token>
<token canonical="Edinger-Westphal nucleus" ref_id="aba:975">
  <variant base="Nucleus nervi oculomotorii parvocellularis" />
  <variant base="Nuclei accessorii nervi oculomtorii" />
  <variant base="Edinger-Westphal nucleus" />
  <variant base="Nucleus Westphal-Edinger" />
  <variant base="oculomotor nucleus, parvicellular part" />
  <variant base="Edinger-Westphal nucleus of  oculomotor nerve" />
  <variant base="parvocellular oculomotor nucleus" />
  <variant base="Nucleus nervi oculomotorii Edinger-Westphal" />
  <variant base="Nucleus Edinger Westphal" />
  <variant base="accessory oculomotor nucleus" />
  <variant base="oculomotor nucleus, parvocellular part" />
  <variant base="Nucleus rostralis nervi oculomotorii" />
</token>
<token canonical="Visceral area, layer 4" ref_id="aba:1010">
  <variant base="Visceral area, layer 4" />
</token>
<token canonical="Primary somatosensory area, mouth, layer 5" ref_id="aba:974">
  <variant base="Primary somatosensory area, mouth, layer 5" />
</token>
<token canonical="Dorsal auditory area" ref_id="aba:1011">
  <variant base="Dorsal auditory area" />
</token>
<token canonical="corticorubral tract" ref_id="aba:1012">
  <variant base="corticorubral tract" />
  <variant base="corticorubral fibers" />
  <variant base="Fibrae corticorubrales" />
</token>
<token canonical="Ectorhinal area/Layer 6a" ref_id="aba:977">
  <variant base="Ectorhinal area/Layer 6a" />
</token>
<token canonical="Lobule II" ref_id="aba:976">
  <variant base="2nd Cerebellar lobule" />
  <variant base="lobule II" />
  <variant base="Lobule II" />
  <variant base="lobule 2" />
</token>
<token canonical="corpus callosum, posterior forceps" ref_id="aba:971">
  <variant base="forceps major of corpus callosum" />
  <variant base="corpus callosum, posterior forceps" />
  <variant base="posterior forceps" />
  <variant base="forceps major" />
  <variant base="Forceps major" />
  <variant base="posterior forceps of the corpus callosum" />
  <variant base="occipital forceps" />
  <variant base="Forceps major corporis callosi" />
  <variant base="Corpus callosum, forceps major" />
  <variant base="Forceps occipitalis" />
  <variant base="forceps major of the corpus callosum" />
</token>
<token canonical="Geniculate group, ventral thalamus" ref_id="aba:1014">
  <variant base="Geniculate group, ventral thalamus" />
  <variant base="geniculate group of the ventral thalamus" />
  <variant base="geniculate group, ventral thalamus" />
</token>
<token canonical="Paragigantocellular reticular nucleus, dorsal part" ref_id="aba:970">
  <variant base="dorsal paragigantocellular nucleus" />
  <variant base="Paragigantocellular reticular nucleus, dorsal part" />
  <variant base="Nucleus paragigantocellularis dorsalis" />
  <variant base="paragigantocellular nucleus, dorsal part" />
  <variant base="paragigantocellular reticular nucleus, dorsal part" />
</token>
<token canonical="Anterior cingulate area, dorsal part, layer 5" ref_id="aba:1015">
  <variant base="Anterior cingulate area, dorsal part, layer 5" />
</token>
<token canonical="olfactory nerve layer of main olfactory bulb" ref_id="aba:1016">
  <variant base="olfactory nerve layer of main olfactory bulb" />
</token>
<token canonical="Lateral visual area, layer 2/3" ref_id="aba:973">
  <variant base="Lateral visual area, layer 2/3" />
</token>
<token canonical="Prelimbic area" ref_id="aba:972">
  <variant base="Prelimbic area" />
</token>
<token canonical="Ansiform lobule" ref_id="aba:1017">
  <variant base="Ansiform lobule" />
  <variant base="ansiform lobule" />
  <variant base="Lobulus ansiformis cerebelli" />
</token>
<token canonical="Geniculate group, dorsal thalamus" ref_id="aba:1008">
  <variant base="Geniculate group, dorsal thalamus" />
</token>
<token canonical="Simple lobule" ref_id="aba:1007">
  <variant base="Lobulus simplex" />
  <variant base="Simplex" />
  <variant base="Lobulus quadrangularis pars  caudalis/posterior" />
  <variant base="posterior semilunar lobule" />
  <variant base="Simple lobule" />
  <variant base="posterior quadrangular lobule of cerebellum" />
  <variant base="semilunar lobule-1" />
  <variant base="lobule H VI of Larsell" />
  <variant base="posterior quadrangular lobule" />
  <variant base="posterior crescentic lobule of cerebellum" />
  <variant base="Posterior quadrangulate lobule" />
  <variant base="simple lobule" />
  <variant base="Lobulus quadrangularis pars inferoposterior" />
  <variant base="pars posterior lobuli quadrangularis" />
</token>
<token canonical="fiber tracts" ref_id="aba:1009">
  <variant base="fiber tracts" />
</token>
<token canonical="cranial nerves" ref_id="aba:967">
  <variant base="Nervi craniales" />
  <variant base="cranial nerves" />
  <variant base="Nervi encephalici" />
</token>
<token canonical="Nodulus (X)" ref_id="aba:968">
  <variant base="Nodulus (X)" />
</token>
<token canonical="Orbital area, ventrolateral part, layer 1" ref_id="aba:969">
  <variant base="Orbital area, ventrolateral part, layer 1" />
</token>
<token canonical="Ventral auditory area, layer 5" ref_id="aba:1023">
  <variant base="Ventral auditory area, layer 5" />
</token>
<token canonical="Endopiriform nucleus, ventral part" ref_id="aba:966">
  <variant base="endopiriform nucleus, ventral part" />
  <variant base="Endopiriform nucleus, ventral part" />
  <variant base="ventral endopiriform nucleus" />
</token>
<token canonical="grooves" ref_id="aba:1024">
  <variant base="grooves" />
</token>
<token canonical="Retrosplenial area, lateral agranular part, layer 2/3" ref_id="aba:965">
  <variant base="Retrosplenial area, lateral agranular part, layer 2/3" />
</token>
<token canonical="corpus callosum, extreme capsule" ref_id="aba:964">
  <variant base="corpus callosum, extreme capsule" />
</token>
<token canonical="Secondary motor area, layer 6a" ref_id="aba:1021">
  <variant base="Secondary motor area, layer 6a" />
</token>
<token canonical="Lateral reticular nucleus, parvicellular part" ref_id="aba:963">
  <variant base="Lateral reticular nucleus, parvicellular part" />
</token>
<token canonical="Globus pallidus, external segment" ref_id="aba:1022">
  <variant base="Globus pallidus, pars externa" />
  <variant base="globus pallidus, lateral segment" />
  <variant base="external globus pallidus" />
  <variant base="lateral globus pallidus" />
  <variant base="lateral division of globus pallidus" />
  <variant base="Globus pallidus, external segment" />
  <variant base="lateral segment of the globus pallidus" />
  <variant base="nucleus lateralis globi pallidi" />
  <variant base="Pallidus II" />
  <variant base="Globus pallidus lateralis" />
  <variant base="globus pallidus, lateral part" />
  <variant base="Globus pallidus" />
  <variant base="lateral pallidal segment" />
  <variant base="globus pallidus, external segment" />
  <variant base="Globus pallidus externus" />
</token>
<token canonical="Secondary motor area, layer 2/3" ref_id="aba:962">
  <variant base="Secondary motor area, layer 2/3" />
</token>
<token canonical="Posterior auditory area" ref_id="aba:1027">
  <variant base="posterior auditory field" />
  <variant base="posterior auditory area" />
  <variant base="Posterior auditory area" />
</token>
<token canonical="corticospinal tract, uncrossed" ref_id="aba:1028">
  <variant base="bundle of Turck" />
  <variant base="medial corticospinal tract" />
  <variant base="uncrossed corticospinal tract" />
  <variant base="corticospinal tract, uncrossed" />
  <variant base="ventral corticospinal tract" />
  <variant base="anterior cerebrospinal fasciculus" />
  <variant base="anterior corticospinal tract" />
  <variant base="direct corticospinal tract" />
</token>
<token canonical="Piriform area" ref_id="aba:961">
  <variant base="pyriform area" />
  <variant base="gyrus olfactorius lateralis" />
  <variant base="piriform cortex" />
  <variant base="pyriform lobe" />
  <variant base="Piriform area" />
  <variant base="piriform area" />
  <variant base="primary olfactory cortex" />
  <variant base="Regio praepiriformis" />
  <variant base="piriform olfactory cortex" />
  <variant base="lateral olfactory gyrus" />
  <variant base="Cortex piriformis" />
  <variant base="Eupalaeocortex" />
  <variant base="Palaeocortex II" />
  <variant base="prepiriform cortex" />
  <variant base="prepyriform area" />
  <variant base="(pre-)piriform cortex" />
  <variant base="piriform lobe" />
  <variant base="Area prepiriformis" />
  <variant base="prepyriform cortex" />
</token>
<token canonical="cerebellum related fiber tracts" ref_id="aba:960">
  <variant base="cerebellum related fiber tracts" />
  <variant base="cerebellar fiber tracts" />
  <variant base="cerebellar tracts" />
</token>
<token canonical="Paramedian lobule" ref_id="aba:1025">
  <variant base="Paramedian lobule" />
  <variant base="Lobulus paramedianus cerebelli" />
  <variant base="paramedian lobule of the cerebellum" />
  <variant base="gracile lobule" />
  <variant base="Lobulus gracilis" />
  <variant base="paramedian lobule" />
  <variant base="Lobus paramedianus cerebelli" />
  <variant base="Lobus paramedianus" />
</token>
<token canonical="Primary somatosensory area, upper limb, layer 6b" ref_id="aba:1026">
  <variant base="Primary somatosensory area, upper limb, layer 6b" />
</token>
<token canonical="Posterior complex of the thalamus" ref_id="aba:1020">
  <variant base="Posterior complex of the thalamus" />
</token>
<token canonical="corticospinal tract, crossed" ref_id="aba:1019">
  <variant base="corticospinal tract, crossed" />
  <variant base="crossed corticospinal tract" />
  <variant base="lateral corticospinal tract" />
</token>
<token canonical="Ventral auditory area" ref_id="aba:1018">
  <variant base="Ventral auditory area" />
</token>
<token canonical="Epithalamus" ref_id="aba:958">
  <variant base="Epithalamus" />
</token>
<token canonical="Ventral auditory area, layer 1" ref_id="aba:959">
  <variant base="Ventral auditory area, layer 1" />
</token>
<token canonical="corpus callosum, anterior forceps" ref_id="aba:956">
  <variant base="frontal forceps" />
  <variant base="anterior forceps of the corpus callosum" />
  <variant base="forceps minor of the corpus callosum" />
  <variant base="Forceps minor of corpus callosum" />
  <variant base="anterior forceps" />
  <variant base="Forceps minor corporis callosi" />
  <variant base="Forceps frontalis" />
  <variant base="corpus callosum, anterior forceps" />
  <variant base="Forceps minor" />
  <variant base="Corpus callosum, forceps minor" />
</token>
<token canonical="Uvula (IX)" ref_id="aba:957">
  <variant base="Uvula (IX)" />
</token>
<token canonical="Median eminence" ref_id="aba:10671">
  <variant base="Eminentia medialis" />
  <variant base="Median eminence" />
  <variant base="median eminence" />
  <variant base="medial eminence" />
  <variant base="Eminentia postinfundibularis" />
  <variant base="Eminentia mediana" />
  <variant base="median eminence of tuber cinereum" />
</token>
<token canonical="Crus 1, molecular layer" ref_id="aba:10677">
  <variant base="Crus 1, molecular layer" />
</token>
<token canonical="Crus 1, Purkinje layer" ref_id="aba:10676">
  <variant base="Crus 1, Purkinje layer" />
</token>
<token canonical="Crus 2, Purkinje layer" ref_id="aba:10679">
  <variant base="Crus 2, Purkinje layer" />
</token>
<token canonical="Crus 2, granular layer" ref_id="aba:10678">
  <variant base="Crus 2, granular layer" />
</token>
<token canonical="Simple lobule, Purkinje layer" ref_id="aba:10673">
  <variant base="Simple lobule, Purkinje layer" />
</token>
<token canonical="Simple lobule, granular layer" ref_id="aba:10672">
  <variant base="Simple lobule, granular layer" />
</token>
<token canonical="Crus 1, granular layer" ref_id="aba:10675">
  <variant base="Crus 1, granular layer" />
</token>
<token canonical="Simple lobule, molecular layer" ref_id="aba:10674">
  <variant base="Simple lobule, molecular layer" />
</token>
<token canonical="internal medullary lamina of the thalamus" ref_id="aba:14">
  <variant base="Lamina medullaris interna" />
  <variant base="Lamina medullaris thalami interna" />
  <variant base="internal medullary lamina of the thalamus" />
  <variant base="Lamina medullaris interna thalami" />
  <variant base="internal medullary lamina" />
  <variant base="internal medullary lamina of thalamus" />
</token>
<token canonical="Layer 6b, isocortex" ref_id="aba:16">
  <variant base="layer 6b" />
  <variant base="layer 6b, isocortex" />
  <variant base="Layer 6b, isocortex" />
</token>
<token canonical="Parataenial nucleus" ref_id="aba:15">
  <variant base="Nucleus parataenialis" />
  <variant base="paratenial nucleus of the thalamus" />
  <variant base="paratenial thalamic nucleus" />
  <variant base="Parataenial nucleus" />
  <variant base="Nucleus parataenialis thalami" />
  <variant base="Nuclei parataeniales thalami" />
  <variant base="parataenial nucleus" />
  <variant base="paratenial nucleus" />
  <variant base="Nucleus paratenialis thalami" />
</token>
<token canonical="Superior colliculus, motor related, intermediate gray layer" ref_id="aba:10">
  <variant base="Superior colliculus, motor related, intermediate gray layer" />
</token>
<token canonical="Interfascicular nucleus raphe" ref_id="aba:12">
  <variant base="Interfascicular nucleus raphe" />
  <variant base="interfascicular nucleus" />
  <variant base="interfascicular nucleus raphe" />
</token>
<token canonical="posterolateral fissure" ref_id="aba:11">
  <variant base="posterolateral fissure" />
  <variant base="Fissura dorsolateralis" />
  <variant base="uvulonodular fissure" />
  <variant base="prenodular fissure" />
  <variant base="dorsolateral fissure of cerebellum" />
  <variant base="Fissura posterolateralis" />
  <variant base="posterior fissure" />
  <variant base="prenodular sulcus" />
</token>
<token canonical="Parabrachial nucleus, lateral division" ref_id="aba:881">
  <variant base="lateral parabrachial nucleus" />
  <variant base="Nucleus parabrachialis lateralis" />
  <variant base="parabrachial nucleus, lateral division" />
  <variant base="Parabrachial nucleus, lateral division" />
</token>
<token canonical="Dorsal tegmental nucleus" ref_id="aba:880">
  <variant base="Nucleus tegmenti dorsale" />
  <variant base="Nucleus compactus suprafascicularis" />
  <variant base="Dorsal tegmental nucleus" />
  <variant base="Nucleus dorsalis tegmenti" />
  <variant base="Ganglion dorsale tegmenti" />
  <variant base="dorsal tegmental nucleus" />
  <variant base="Nucleus opticus dorsalis" />
</token>
<token canonical="terminal nerve" ref_id="aba:885">
  <variant base="Nervus terminalis" />
  <variant base="terminal nerve" />
</token>
<token canonical="amygdalar capsule" ref_id="aba:884">
  <variant base="amygdalar capsule" />
</token>
<token canonical="Parabrachial nucleus, lateral division, superior lateral part" ref_id="aba:883">
  <variant base="Parabrachial nucleus, lateral division, superior lateral part" />
</token>
<token canonical="Primary motor area, Layer 6b" ref_id="aba:882">
  <variant base="Primary motor area, Layer 6b" />
</token>
<token canonical="Primary somatosensory area, nose, layer 6a" ref_id="aba:889">
  <variant base="Primary somatosensory area, nose, layer 6a" />
</token>
<token canonical="Perirhinal area, layer 2/3" ref_id="aba:888">
  <variant base="Perirhinal area, layer 2/3" />
</token>
<token canonical="Efferent cochlear group" ref_id="aba:887">
  <variant base="Efferent cochlear group" />
</token>
<token canonical="Retrosplenial area, ventral part" ref_id="aba:886">
  <variant base="retrosplenial area, ventral part" />
  <variant base="retrosplenial granular cortex" />
  <variant base="retrosplenial cortex, ventral part" />
  <variant base="retrosplenial granular area" />
  <variant base="ventral part of the retrosplenial area" />
  <variant base="Retrosplenial area, ventral part" />
</token>
<token canonical="Primary somatosensory area, layer 6a" ref_id="aba:686">
  <variant base="Primary somatosensory area, layer 6a" />
</token>
<token canonical="Retrosplenial area, ventral part, layer 5" ref_id="aba:687">
  <variant base="Retrosplenial area, ventral part, layer 5" />
</token>
<token canonical="Retrosplenial area, dorsal part" ref_id="aba:879">
  <variant base="Retrosplenial area, dorsal part" />
</token>
<token canonical="Dorsomedial nucleus of the hypothalamus, ventral part" ref_id="aba:684">
  <variant base="Dorsomedial nucleus of the hypothalamus, ventral part" />
</token>
<token canonical="Ventral medial nucleus of the thalamus" ref_id="aba:685">
  <variant base="Ventral medial nucleus of the thalamus" />
  <variant base="ventromedial nucleus of the thalamus" />
  <variant base="ventromedial thalamic nucleus" />
  <variant base="ventral medial nucleus thalamus" />
  <variant base="ventral medial nucleus of the thalamus" />
</token>
<token canonical="Cerebral cortex" ref_id="aba:688">
  <variant base="Cortex cerebralis" />
  <variant base="cerebral cortex" />
  <variant base="cortical plate" />
  <variant base="pallium" />
  <variant base="Cerebral cortex" />
  <variant base="Cortex cerebri" />
  <variant base="cortex" curator="RR"/>
</token>
<token canonical="Ventrolateral preoptic nucleus" ref_id="aba:689">
  <variant base="ventrolateral preoptic nucleus" />
  <variant base="Ventrolateral preoptic nucleus" />
  <variant base="Nucleus intermedius area preoptica" />
  <variant base="sexually dimorphic nucleus" />
  <variant base="interstitial nucleus of the anterior hypothalamus 1" />
  <variant base="intermediate nucleus" />
  <variant base="intermediate nucleus of the preoptic area" />
</token>
<token canonical="Nucleus of the solitary tract, lateral part" ref_id="aba:682">
  <variant base="Nucleus of the solitary tract, lateral part" />
</token>
<token canonical="Posterior parietal association areas, layer 5" ref_id="aba:683">
  <variant base="Posterior parietal association areas, layer 5" />
</token>
<token canonical="Orbital area, ventrolateral part, layer 6b" ref_id="aba:680">
  <variant base="Orbital area, ventrolateral part, layer 6b" />
</token>
<token canonical="mammillotegmental tract" ref_id="aba:681">
  <variant base="Tractus mamillo-tegmentalis" />
  <variant base="mammillotegmental tract" />
  <variant base="Tractus mammillotegmentalis" />
  <variant base="Fasciculus mamillotegmentalis" />
  <variant base="mammillo-tegmental tract" />
  <variant base="Tractus hypothalamicotegmentalis" />
  <variant base="mammillotegmental fasciculus" />
  <variant base="Tractus hypothalamotegmentalis" />
</token>
<token canonical="Parabrachial nucleus, medial division" ref_id="aba:890">
  <variant base="Nucleus parabrachialis medialis" />
  <variant base="medial parabrachial nucleus" />
  <variant base="parabrachial nucleus, medial division" />
  <variant base="Parabrachial nucleus, medial division" />
  <variant base="parabrachial nucleus, medial part" />
</token>
<token canonical="ansa peduncularis" ref_id="aba:892">
  <variant base="peduncular loop" />
  <variant base="Ansa peduncularis" />
  <variant base="ansa peduncularis" />
</token>
<token canonical="Parabrachial nucleus, lateral division, ventral lateral part" ref_id="aba:891">
  <variant base="Parabrachial nucleus, lateral division, ventral lateral part" />
</token>
<token canonical="Retrosplenial area, lateral agranular part" ref_id="aba:894">
  <variant base="Retrosplenial area, lateral agranular part" />
</token>
<token canonical="Supplemental somatosensory area, layer 6b" ref_id="aba:893">
  <variant base="Supplemental somatosensory area, layer 6b" />
</token>
<token canonical="thalamus related" ref_id="aba:896">
  <variant base="thalamus related" />
</token>
<token canonical="Ectorhinal area" ref_id="aba:895">
  <variant base="ectorhinal cortex" />
  <variant base="ectorhinal area" />
  <variant base="Ectorhinal area" />
</token>
<token canonical="Pontine central gray" ref_id="aba:898">
  <variant base="central gray of the pons" />
  <variant base="Pontine central gray" />
  <variant base="Griseum centrale pontis" />
  <variant base="pontine central gray" />
  <variant base="Substantia grisea centralis" />
  <variant base="central grey of the Pons" />
  <variant base="central gray substance of pons" />
  <variant base="central gray substance of the pons" />
  <variant base="central gray of pons" />
  <variant base="Griseum periventriculare" />
</token>
<token canonical="Visceral area, layer 1" ref_id="aba:897">
  <variant base="Visceral area, layer 1" />
</token>
<token canonical="Parabrachial nucleus, medial division, external medial part" ref_id="aba:899">
  <variant base="Parabrachial nucleus, medial division, external medial part" />
</token>
<token canonical="Cortical plate" ref_id="aba:695">
  <variant base="Cortex cerebralis" />
  <variant base="cerebral cortex" />
  <variant base="cortical plate" />
  <variant base="Cortical plate" />
  <variant base="Cortex cerebri" />
</token>
<token canonical="Posterior auditory area, layer 1" ref_id="aba:696">
  <variant base="Posterior auditory area, layer 1" />
</token>
<token canonical="medial lemniscus" ref_id="aba:697">
  <variant base="Mesial fillet" />
  <variant base="Lemniscus medialis" />
  <variant base="Lemniscus sensitivus" />
  <variant base="median fillet" />
  <variant base="Reil&apos;s ribbon" />
  <variant base="Tractus bulbo-thalamicus" />
  <variant base="Lemniscus sensibilis" />
  <variant base="Laqueus medialis" />
  <variant base="medial lemniscus" />
  <variant base="Reil&apos;s band" />
</token>
<token canonical="Olfactory areas" ref_id="aba:698">
  <variant base="Olfactory areas" />
</token>
<token canonical="Agranular insular area, ventral part, layer 6b" ref_id="aba:699">
  <variant base="Agranular insular area, ventral part, layer 6b" />
</token>
<token canonical="mammilothalmic tract" ref_id="aba:690">
  <variant base="mammilothalmic tract" />
</token>
<token canonical="Nucleus of the solitary tract, medial part" ref_id="aba:691">
  <variant base="Nucleus of the solitary tract, medial part" />
  <variant base="Subnucleus medialis" />
  <variant base="medial part of solitary nucleus" />
  <variant base="medial subnucleus of the solitary tract" />
  <variant base="nucleus of the solitary tract, medial part" />
</token>
<token canonical="Perirhinal area, layer 5" ref_id="aba:692">
  <variant base="Perirhinal area, layer 5" />
</token>
<token canonical="Ventromedial hypothalamic nucleus" ref_id="aba:693">
  <variant base="tuberal nucleus" />
  <variant base="ventromedial nucleus of the hypothalamus" />
  <variant base="ventromedial nucleus of hypothalamus" />
  <variant base="Nucleus ventromedialis hypothalami" />
  <variant base="Nucleus hypothalamicus ventromedialis" />
  <variant base="ventromedial hypothalamic nucleus" />
  <variant base="Ventromedial hypothalamic nucleus" />
  <variant base="ventromedial nucleus hypothalamus" />
</token>
<token canonical="Agranular insular area, ventral part, layer 2/3" ref_id="aba:694">
  <variant base="Agranular insular area, ventral part, layer 2/3" />
</token>
<token canonical="Anterior cingulate area, ventral part" ref_id="aba:48">
  <variant base="ventral part of the anterior cingulate area" />
  <variant base="Anterior cingulate area, ventral part" />
  <variant base="anterior cingulate cortex, ventral part" />
  <variant base="anterior cingulate area, ventral part" />
  <variant base="cingulate cortex, area 2" />
</token>
<token canonical="intraparafloccular fissure" ref_id="aba:49">
  <variant base="Fissura retrotonsillaris" />
  <variant base="intraparafloccular fissure" />
  <variant base="prepyramidal fissure" />
  <variant base="Fissura praepyramidalis cerebelli" />
  <variant base="Fissura intraparafloccularis" />
</token>
<token canonical="mammillary related" ref_id="aba:46">
  <variant base="mammillary related" />
</token>
<token canonical="Paraventricular hypothalamic nucleus, magnocellular division, anterior magnocellular part" ref_id="aba:47">
  <variant base="Paraventricular hypothalamic nucleus, magnocellular division, anterior magnocellular part" />
</token>
<token canonical="Infralimbic area" ref_id="aba:44">
  <variant base="infralimbic area" />
  <variant base="infralimbic cortex" />
  <variant base="Infralimbic area" />
</token>
<token canonical="Spinal nucleus of the trigeminal, oral part, rostral dorsomedial part" ref_id="aba:45">
  <variant base="Spinal nucleus of the trigeminal, oral part, rostral dorsomedial part" />
</token>
<token canonical="Nucleus of the solitary tract, central part" ref_id="aba:659">
  <variant base="Nucleus of the solitary tract, central part" />
</token>
<token canonical="Superior colliculus, motor related, deep white layer" ref_id="aba:42">
  <variant base="Superior colliculus, motor related, deep white layer" />
</token>
<token canonical="ansoparamedian fissure" ref_id="aba:43">
  <variant base="ansoparamedian fissure" />
  <variant base="Fissura ansoparamediana" />
  <variant base="Fissura inferior posterior" />
</token>
<token canonical="posteromedial visual area, layer 2/3" ref_id="aba:41">
  <variant base="posteromedial visual area, layer 2/3" />
</token>
<token canonical="Facial motor nucleus" ref_id="aba:661">
  <variant base="Facial motor nucleus" />
  <variant base="facial nucleus" />
  <variant base="motor nucleus of VII" />
  <variant base="branchiomotor nucleus of facial nerve" />
  <variant base="Nucleus nervi facialis" />
  <variant base="Nucleus facialis" />
  <variant base="facial motor nucleus" />
</token>
<token canonical="Paraventricular hypothalamic nucleus, magnocellular division, posterior magnocellular part, medial zone" ref_id="aba:660">
  <variant base="Paraventricular hypothalamic nucleus, magnocellular division, posterior magnocellular part, medial zone" />
</token>
<token canonical="anterior commissure, olfactory limb" ref_id="aba:900">
  <variant base="Commissura anterior, pars olfactoria" />
  <variant base="Pars olfactoria commissurae anterioris" />
  <variant base="Commissura rostralis, pars anterior" />
  <variant base="olfactory limb of anterior commissure" />
  <variant base="anterior part of the anterior commissure" />
  <variant base="Commissura anterior, pars anterior" />
  <variant base="Commissura anterior, crus anterius" />
  <variant base="anterior commissure, olfactory limb" />
  <variant base="anterior commissure, anterior part" />
  <variant base="olfactory part of anterior commissure" />
  <variant base="anterior part of anterior commissure" />
</token>
<token canonical="Visual areas" ref_id="aba:669">
  <variant base="visual areas" />
  <variant base="Visual areas" />
  <variant base="visual cortex" />
</token>
<token canonical="Dorsomedial nucleus of the hypothalamus, anterior part" ref_id="aba:668">
  <variant base="Dorsomedial nucleus of the hypothalamus, anterior part" />
</token>
<token canonical="Frontal pole, layer 2/3" ref_id="aba:667">
  <variant base="Frontal pole, layer 2/3" />
</token>
<token canonical="Nucleus of the solitary tract, commissural part" ref_id="aba:666">
  <variant base="Nucleus of the solitary tract, commissural part" />
</token>
<token canonical="lateral olfactory tract, body" ref_id="aba:665">
  <variant base="Stria olfactoria lateralis" />
  <variant base="olfactory tract" />
  <variant base="Tractus olfactorius lateralis" />
  <variant base="lateral olfactory tract" />
  <variant base="lateral olfactory stria" />
  <variant base="lateral olfactory tract, body" />
</token>
<token canonical="Entorhinal area, medial part, dorsal zone, layer 3" ref_id="aba:664">
  <variant base="Entorhinal area, medial part, dorsal zone, layer 3" />
</token>
<token canonical="Cortical amygdalar area, posterior part, medial zone" ref_id="aba:663">
  <variant base="Cortical amygdalar area, posterior part, medial zone" />
</token>
<token canonical="Anterior cingulate area, dorsal part" ref_id="aba:39">
  <variant base="cingulate cortex, area 1" />
  <variant base="anterior cingulate area, dorsal part" />
  <variant base="dorsal part of the anterior cingulate area" />
  <variant base="anterior cingulate cortex, dorsal part" />
  <variant base="Anterior cingulate area, dorsal part" />
</token>
<token canonical="Gustatory areas, layer 6b" ref_id="aba:662">
  <variant base="Gustatory areas, layer 6b" />
</token>
<token canonical="paramedian sulcus" ref_id="aba:57">
  <variant base="paramedian sulcus" />
</token>
<token canonical="Medial terminal nucleus of the accessory optic tract" ref_id="aba:58">
  <variant base="Medial terminal nucleus of the accessory optic tract" />
  <variant base="medial terminal nucleus of the accessory optic tract" />
  <variant base="medial terminal nucleus accessory optic tract" />
</token>
<token canonical="Intermediodorsal nucleus of the thalamus" ref_id="aba:59">
  <variant base="intermediodorsal nucleus thalamus" />
  <variant base="Intermediodorsal nucleus of the thalamus" />
  <variant base="intermediodorsal nucleus of the thalamus" />
  <variant base="intermediodorsal nucleus" />
  <variant base="intermediodorsal thalamic nucleus" />
</token>
<token canonical="Spinal nucleus of the trigeminal, oral part, middle dorsomedial part, dorsal zone" ref_id="aba:53">
  <variant base="Spinal nucleus of the trigeminal, oral part, middle dorsomedial part, dorsal zone" />
</token>
<token canonical="medial forebrain bundle" ref_id="aba:54">
  <variant base="Fasciculus medialis telencephali" />
  <variant base="Fasciculus longitudinalis telencephali medialis" />
  <variant base="Fasciculus medialis telencephalicus" />
  <variant base="median forebrain bundle" />
  <variant base="Fasciculus prosencephalicus medialis" />
  <variant base="medial forebrain fasciculus" />
  <variant base="telencephalic medial fasciculus" />
  <variant base="medial forebrain bundle" />
</token>
<token canonical="Entorhinal area" ref_id="aba:909">
  <variant base="Area entorhinalis" />
  <variant base="Entorhinal area" />
  <variant base="secondary olfactory cortical area" />
  <variant base="secondary olfactory cortex" />
  <variant base="Cortex entorhinalis" />
  <variant base="Brodmann&apos;s area 28" />
  <variant base="entorhinal cortex" />
  <variant base="area 28 of Brodmann" />
  <variant base="entorhinal area" />
  <variant base="Area entorhinalis ventralis et dorsalis" />
</token>
<token canonical="Paraventricular hypothalamic nucleus, parvicellular division, anterior parvicellular part" ref_id="aba:55">
  <variant base="Paraventricular hypothalamic nucleus, parvicellular division, anterior parvicellular part" />
</token>
<token canonical="Nucleus accumbens" ref_id="aba:56">
  <variant base="nucleus accumbens" />
  <variant base="Nucleus accumbens" />
  <variant base="accumbens nucleus" />
  <variant base="Nucleus accumbens septi" />
  <variant base="Colliculus nuclei caudati" />
  <variant base="colliculus of caudate nucleus" />
</token>
<token canonical="Paracentral nucleus" ref_id="aba:907">
  <variant base="Nucleus centralis lateralis superior" />
  <variant base="paracentral thalamic nucleus" />
  <variant base="Nucleus paracentralis thalami" />
  <variant base="paracentral nucleus thalamus" />
  <variant base="Nucleus paracentralis" />
  <variant base="paracentral nucleus of thalamus" />
  <variant base="paracentral nucleus" />
  <variant base="paracentral nucleus of the thalamus" />
  <variant base="Paracentral nucleus" />
  <variant base="PC" />
</token>
<token canonical="anterior commissure, temporal limb" ref_id="aba:908">
  <variant base="Commissura rostralis, pars posterior" />
  <variant base="posterior part of anterior commissure" />
  <variant base="anterior commissure, posterior part" />
  <variant base="Commissura anterior, crus posterius" />
  <variant base="posterior part of the anterior commissure" />
  <variant base="anterior commissure, temporal limb" />
  <variant base="Commissura anterior, pars posterior" />
  <variant base="temporal limb of anterior commissure" />
  <variant base="temporal limb of the anterior commissure" />
</token>
<token canonical="Precommissural nucleus" ref_id="aba:50">
  <variant base="precommissural nucleus" />
  <variant base="precommissural nucleus, periaqueductal gray" />
  <variant base="Precommissural nucleus" />
</token>
<token canonical="Anterolateral visual area, layer 2/3" ref_id="aba:905">
  <variant base="Anterolateral visual area, layer 2/3" />
</token>
<token canonical="Intralaminar nuclei of the dorsal thalamus" ref_id="aba:51">
  <variant base="Intralaminar nuclei of the dorsal thalamus" />
  <variant base="intralaminar nuclei of the dorsal thalamus" />
  <variant base="intralaminar group of the dorsal thalamus" />
</token>
<token canonical="Retrosplenial area, lateral agranular part, layer 6a" ref_id="aba:906">
  <variant base="Retrosplenial area, lateral agranular part, layer 6a" />
</token>
<token canonical="Entorhinal area, lateral part, layer 3" ref_id="aba:52">
  <variant base="Entorhinal area, lateral part, layer 3" />
</token>
<token canonical="External cuneate nucleus" ref_id="aba:903">
  <variant base="Nucleus cuneatus lateralis" />
  <variant base="Nucleus Monakow" />
  <variant base="accessory cuneate nucleus" />
  <variant base="external cuneate nucleus" />
  <variant base="Nucleus funiculi cuneatus externus" />
  <variant base="lateral cuneate nucleus" />
  <variant base="nucleus of corpus restiforme" />
  <variant base="Nucleus cuneatis externus" />
  <variant base="Nucleus cuneatus accessorius" />
  <variant base="External cuneate nucleus" />
</token>
<token canonical="Medial septal complex" ref_id="aba:904">
  <variant base="Medial septal complex" />
</token>
<token canonical="trigeminal nerve" ref_id="aba:901">
  <variant base="trigeminal nerve" />
  <variant base="Nerve V" />
  <variant base="fifth cranial nerve" />
  <variant base="Nervus trigeminus" />
</token>
<token canonical="Posterolateral visual area, layer 5" ref_id="aba:902">
  <variant base="Posterolateral visual area, layer 5" />
</token>
<token canonical="trochlear nerve" ref_id="aba:911">
  <variant base="fourth cranial nerve" />
  <variant base="Nerve IV" />
  <variant base="trochlear nerve" />
  <variant base="Nervus trochlearis" />
</token>
<token canonical="Primary somatosensory area, trunk, layer 2/3" ref_id="aba:670">
  <variant base="Primary somatosensory area, trunk, layer 2/3" />
</token>
<token canonical="Orbital area, medial part, layer 6a" ref_id="aba:910">
  <variant base="Orbital area, medial part, layer 6a" />
</token>
<token canonical="Caudoputamen" ref_id="aba:672">
  <variant base="Caudoputamen" />
  <variant base="striatum" />
  <variant base="Corpus striatum" />
  <variant base="caudoputamen" />
  <variant base="caudate-putamen" />
  <variant base="dorsal striatum" />
  <variant base="neostriatum" />
  <variant base="caudate putamen" />
  <variant base="striate nucleus" />
  <variant base="striatal" curator="RR"/>
</token>
<token canonical="Retrosplenial area, lateral agranular part, layer 1" ref_id="aba:671">
  <variant base="Retrosplenial area, lateral agranular part, layer 1" />
</token>
<token canonical="Dorsal auditory area, layer 4" ref_id="aba:678">
  <variant base="Dorsal auditory area, layer 4" />
</token>
<token canonical="Visceral area" ref_id="aba:677">
  <variant base="granular insular cortex" />
  <variant base="visceral cortex" />
  <variant base="area Ig of Mesulam" />
  <variant base="Visceral area" />
  <variant base="insular isocortical belt" />
  <variant base="granular domain" />
  <variant base="visceral area" />
  <variant base="Cortex insularis granularis" />
  <variant base="granular insular area" />
  <variant base="granular insula" />
  <variant base="granular-isocortical insula" />
</token>
<token canonical="Superior central nucleus raphe" ref_id="aba:679">
  <variant base="Nucleus superior raphes" />
  <variant base="Nucleus fusiformis raphes" />
  <variant base="superior central nucleus" />
  <variant base="superior central tegmental nucleus" />
  <variant base="Superior central nucleus raphe" />
  <variant base="cell group B8" />
  <variant base="Nucleus centralis superior" />
  <variant base="superior central nucleus, medial part" />
  <variant base="superior central nucleus raphe" />
  <variant base="median raphe nucleus" />
  <variant base="median nucleus of the raphe" />
</token>
<token canonical="Nucleus of the solitary tract, gelatinous part" ref_id="aba:674">
  <variant base="Nucleus of the solitary tract, gelatinous part" />
</token>
<token canonical="mammillary peduncle" ref_id="aba:673">
  <variant base="mammillary peduncle" />
  <variant base="Pedunculus corporis mammillaris" />
  <variant base="Pedunculus corporis mamillaris" />
  <variant base="peduncle of mammillary body" />
</token>
<token canonical="Dorsomedial nucleus of the hypothalamus, posterior part" ref_id="aba:676">
  <variant base="Dorsomedial nucleus of the hypothalamus, posterior part" />
</token>
<token canonical="Agranular insular area, ventral part, layer 6a" ref_id="aba:675">
  <variant base="Agranular insular area, ventral part, layer 6a" />
</token>
<token canonical="Cortical amygdalar area, anterior part" ref_id="aba:639">
  <variant base="cortical amygdalar nucleus, anterior part" />
  <variant base="cortical amygdalar area, anterior part" />
  <variant base="anterior cortical amygdalar nucleus" />
  <variant base="ventral cortical amygdaloid nucleus, rostral division" />
  <variant base="Nucleus amygdaloideus corticalis anterior" />
  <variant base="anterior cortical amygdaloid nucleus" />
  <variant base="cortical nucleus of the amygdala, anterior part" />
  <variant base="Cortical amygdalar area, anterior part" />
</token>
<token canonical="Posterior parietal association areas" ref_id="aba:22">
  <variant base="Posterior parietal association areas" />
</token>
<token canonical="Anterior amygdalar area" ref_id="aba:23">
  <variant base="Area anterior amygdalae" />
  <variant base="Area amydaliformis anterior" />
  <variant base="Area amygdaloidea anterior" />
  <variant base="Anterior amygdalar area" />
  <variant base="anterior amygdalar area" />
  <variant base="anterior amygdaloid area" />
</token>
<token canonical="Entorhinal area, lateral part, layer 2" ref_id="aba:20">
  <variant base="Entorhinal area, lateral part, layer 2" />
</token>
<token canonical="Ventral group of the dorsal thalamus" ref_id="aba:637">
  <variant base="Ventral group of the dorsal thalamus" />
</token>
<token canonical="lateral olfactory tract, general" ref_id="aba:21">
  <variant base="lateral olfactory tract, general" />
</token>
<token canonical="Gustatory areas, layer 6a" ref_id="aba:638">
  <variant base="Gustatory areas, layer 6a" />
</token>
<token canonical="Superior colliculus, motor related, deep gray layer" ref_id="aba:26">
  <variant base="Superior colliculus, motor related, deep gray layer" />
</token>
<token canonical="Intergeniculate leaflet of the lateral geniculate complex" ref_id="aba:27">
  <variant base="intergeniculate leaflet, lateral geniculate complex" />
  <variant base="Intergeniculate leaflet of the lateral geniculate complex" />
  <variant base="lateral geniculate complex, intergeniculate leaflet" />
  <variant base="intergeniculate leaflet of the lateral geniculate complex" />
</token>
<token canonical="simple fissure" ref_id="aba:25">
  <variant base="simple fissure" />
</token>
<token canonical="Parasubiculum, layer 2" ref_id="aba:10694">
  <variant base="Parasubiculum, layer 2" />
</token>
<token canonical="Parasubiculum, layer 3" ref_id="aba:10695">
  <variant base="Parasubiculum, layer 3" />
</token>
<token canonical="Postsubiculum, layer 1" ref_id="aba:10696">
  <variant base="Postsubiculum, layer 1" />
</token>
<token canonical="Postsubiculum, layer 2" ref_id="aba:10697">
  <variant base="Postsubiculum, layer 2" />
</token>
<token canonical="Postsubiculum, layer 3" ref_id="aba:10698">
  <variant base="Postsubiculum, layer 3" />
</token>
<token canonical="Presubiculum, layer 1" ref_id="aba:10699">
  <variant base="Presubiculum, layer 1" />
</token>
<token canonical="Posterior auditory area, layer 2/3" ref_id="aba:643">
  <variant base="Posterior auditory area, layer 2/3" />
</token>
<token canonical="Nucleus of the trapezoid body" ref_id="aba:642">
  <variant base="nucleus of the trapezoid body" />
  <variant base="Nucleus of the trapezoid body" />
  <variant base="medial nucleus of trapezoid body" />
  <variant base="medial nucleus of the trapezoid body" />
</token>
<token canonical="Induseum griseum" ref_id="aba:19">
  <variant base="gray stria of Lancisi" />
  <variant base="indusium griseum" />
  <variant base="Induseum griseum" />
  <variant base="induseum griseum" />
</token>
<token canonical="nodular fissure" ref_id="aba:18">
  <variant base="nodular fissure" />
</token>
<token canonical="intermediate acoustic stria" ref_id="aba:641">
  <variant base="intermediate acoustic stria of Held" />
  <variant base="commissure of Held" />
  <variant base="Striae acusticae intermedius" />
  <variant base="intermediate acoustic stria" />
</token>
<token canonical="Efferent vestibular nucleus" ref_id="aba:640">
  <variant base="Efferent vestibular nucleus" />
</token>
<token canonical="Superior colliculus, motor related, intermediate white layer" ref_id="aba:17">
  <variant base="Superior colliculus, motor related, intermediate white layer" />
</token>
<token canonical="Cortical amygdalar area, posterior part" ref_id="aba:647">
  <variant base="cortical amygdalar area, posterior part" />
  <variant base="Cortical amygdalar area, posterior part" />
  <variant base="ventral cortical amygdaloid nucleus, caudal division" />
  <variant base="cortical amygdalar nucleus, posterior part" />
  <variant base="posterior cortical amygdaloid nucleus" />
  <variant base="caudal VCo division" />
  <variant base="Nucleus amygdaloideus corticalis posterior" />
  <variant base="posterior cortical amygdalar nucleus" />
</token>
<token canonical="Flocculus, granular layer" ref_id="aba:10690">
  <variant base="Flocculus, granular layer" />
</token>
<token canonical="Dorsal peduncular area, layer 5" ref_id="aba:646">
  <variant base="Dorsal peduncular area, layer 5" />
</token>
<token canonical="Flocculus, Purkinje layer" ref_id="aba:10691">
  <variant base="Flocculus, Purkinje layer" />
</token>
<token canonical="Vermal regions" ref_id="aba:645">
  <variant base="vermal regions" />
  <variant base="vermis of the cerebellum" />
  <variant base="Vermal regions" />
  <variant base="Vermis" />
  <variant base="medial cortical zone" />
  <variant base="Vermis cerebelli" />
  <variant base="central lobe of the cerebellum" />
  <variant base="vermal region" />
  <variant base="cerebellar vermis" />
</token>
<token canonical="Flocculus, molecular layer" ref_id="aba:10692">
  <variant base="Flocculus, molecular layer" />
</token>
<token canonical="Somatomotor areas, Layer 6a" ref_id="aba:644">
  <variant base="Somatomotor areas, Layer 6a" />
</token>
<token canonical="Parasubiculum, layer 1" ref_id="aba:10693">
  <variant base="Parasubiculum, layer 1" />
</token>
<token canonical="Primary motor area, Layer 5" ref_id="aba:648">
  <variant base="Primary motor area, Layer 5" />
</token>
<token canonical="Anterior cingulate area" ref_id="aba:31">
  <variant base="area 24 of Brodmann-1905" />
  <variant base="Gyrus limbicus anterior" />
  <variant base="anterior cingulate area" />
  <variant base="agranular cingulate area" />
  <variant base="Anterior cingulate area" />
  <variant base="Brodmann&apos;s area 24" />
</token>
<token canonical="Anterolateral visual area, layer 6b" ref_id="aba:649">
  <variant base="Anterolateral visual area, layer 6b" />
</token>
<token canonical="Primary visual area, layer 6a" ref_id="aba:33">
  <variant base="Primary visual area, layer 6a" />
</token>
<token canonical="intercrural fissure" ref_id="aba:34">
  <variant base="horizontal fissure of the cerebellum" />
  <variant base="sulcus horizontalis cerebelli" />
  <variant base="Fissura intercruralis" />
  <variant base="Fissura horizontalis" />
  <variant base="intercrural fissure" />
  <variant base="fissura horizontalis cerebelli" />
  <variant base="horizontal fissure" />
  <variant base="great horizontal fissure" />
</token>
<token canonical="Oculomotor nucleus" ref_id="aba:35">
  <variant base="oculomotor nucleus" />
  <variant base="Oculomotor nucleus" />
  <variant base="Nucleus nervi oculomotorii" />
  <variant base="nucleus of oculomotor nerve" />
  <variant base="oculomotor nuclear complex" />
  <variant base="Nucleus oculomotorius" />
</token>
<token canonical="Gustatory areas, layer 1" ref_id="aba:36">
  <variant base="Gustatory areas, layer 1" />
</token>
<token canonical="longitudinal association bundle" ref_id="aba:37">
  <variant base="longitudinal association bundles" />
  <variant base="longitudinal association bundle" />
  <variant base="long association bundles" />
  <variant base="long association fibers" />
</token>
<token canonical="Paraventricular hypothalamic nucleus" ref_id="aba:38">
  <variant base="paraventricular hypothalamic nucleus" />
  <variant base="paraventricular nucleus of the hypothalamus" />
  <variant base="Paraventricular hypothalamic nucleus" />
  <variant base="Nucleus hypothalami filiformis" />
  <variant base="Nuclei paraventriculares" />
  <variant base="subcommissural nucleus" />
  <variant base="Nucleus filiformis" />
  <variant base="paraventricular nucleus hypothalamus" />
  <variant base="Nucleus hypothalami paraventricularis" />
  <variant base="paraventricular nucleus of hypothalamus" />
  <variant base="Nucleus paraventricularis hypothalami" />
  <variant base="filiform nucleus" />
</token>
<token canonical="Periventricular hypothalamic nucleus, anterior part" ref_id="aba:30">
  <variant base="Periventricular hypothalamic nucleus, anterior part" />
  <variant base="periventricular hypothalamic nucleus, anterior part" />
  <variant base="anterior part of the periventricular nucleus" />
</token>
<token canonical="Copula pyramidis, Purkinje layer" ref_id="aba:10685">
  <variant base="Copula pyramidis, Purkinje layer" />
</token>
<token canonical="Copula pyramidis, molecular layer" ref_id="aba:10686">
  <variant base="Copula pyramidis, molecular layer" />
</token>
<token canonical="Paramedian lobule, molecular layer" ref_id="aba:10683">
  <variant base="Paramedian lobule, molecular layer" />
</token>
<token canonical="Copula pyramidis, granular layer" ref_id="aba:10684">
  <variant base="Copula pyramidis, granular layer" />
</token>
<token canonical="Paraflocculus, molecular layer" ref_id="aba:10689">
  <variant base="Paraflocculus, molecular layer" />
</token>
<token canonical="juxtarestiform body" ref_id="aba:650">
  <variant base="juxtarestiform body" />
  <variant base="Corpus juxtarestiforme" />
</token>
<token canonical="Paraflocculus, granular layer" ref_id="aba:10687">
  <variant base="Paraflocculus, granular layer" />
</token>
<token canonical="Paraflocculus, Purkinje layer" ref_id="aba:10688">
  <variant base="Paraflocculus, Purkinje layer" />
</token>
<token canonical="lateral spinothalamic tract" ref_id="aba:29">
  <variant base="lateral spinothalamic tract" />
  <variant base="Tractus spinothalamicus lateralis" />
  <variant base="dorsal spinothalamic tract" />
</token>
<token canonical="Paraventricular hypothalamic nucleus, magnocellular division, posterior magnocellular part, lateral zone" ref_id="aba:652">
  <variant base="Paraventricular hypothalamic nucleus, magnocellular division, posterior magnocellular part, lateral zone" />
</token>
<token canonical="Nucleus of the solitary tract" ref_id="aba:651">
  <variant base="Nucleus tracti solitarii" />
  <variant base="solitary nucleus" />
  <variant base="nucleus of the solitary tract" />
  <variant base="Nuclei tractus solitarii" />
  <variant base="nucleus of solitary tract" />
  <variant base="Nucleus tractus solitarii" />
  <variant base="nucleus of tractus solitarius" />
  <variant base="solitary nuclear complex" />
  <variant base="Nucleus fasciculus solitarius" />
  <variant base="Nucleus of the solitary tract" />
  <variant base="Nucleus solitarius" />
</token>
<token canonical="Entorhinal area, lateral part, layer 6a" ref_id="aba:28">
  <variant base="Entorhinal area, lateral part, layer 6a" />
</token>
<token canonical="Primary somatosensory area, nose, layer 4" ref_id="aba:654">
  <variant base="Primary somatosensory area, nose, layer 4" />
</token>
<token canonical="Abducens nucleus" ref_id="aba:653">
  <variant base="abducens nucleus proper" />
  <variant base="Nucleus nervi abducentis" />
  <variant base="Nucleus abducens" />
  <variant base="abducens nerve nucleus" />
  <variant base="abducens nucleus" />
  <variant base="Abducens nucleus" />
  <variant base="nucleus of abducens nerve" />
</token>
<token canonical="Secondary motor area, layer 1" ref_id="aba:656">
  <variant base="Secondary motor area, layer 1" />
</token>
<token canonical="Paramedian lobule, granular layer" ref_id="aba:10681">
  <variant base="Paramedian lobule, granular layer" />
</token>
<token canonical="Cortical amygdalar area, posterior part, lateral zone" ref_id="aba:655">
  <variant base="Cortical amygdalar area, posterior part, lateral zone" />
</token>
<token canonical="Paramedian lobule, Purkinje layer" ref_id="aba:10682">
  <variant base="Paramedian lobule, Purkinje layer" />
</token>
<token canonical="lateral lemniscus" ref_id="aba:658">
  <variant base="lateral fillet" />
  <variant base="lateral lemniscus" />
  <variant base="Lemniscus acusticus" />
  <variant base="Lemniscus lateralis" />
  <variant base="central acoustic tract" />
</token>
<token canonical="Primary somatosensory area, mouth, layer 2/3" ref_id="aba:657">
  <variant base="Primary somatosensory area, mouth, layer 2/3" />
</token>
<token canonical="Crus 2, molecular layer" ref_id="aba:10680">
  <variant base="Crus 2, molecular layer" />
</token>
<token canonical="supraoptic commissures, anterior" ref_id="aba:817">
  <variant base="supraoptic commissures, anterior" />
</token>
<token canonical="Retrosplenial area, ventral part, layer 6b" ref_id="aba:622">
  <variant base="Retrosplenial area, ventral part, layer 6b" />
</token>
<token canonical="Cerebral nuclei" ref_id="aba:623">
  <variant base="cerebral nuclei" />
  <variant base="Cerebral nuclei" />
  <variant base="subcortical nuclei" />
</token>
<token canonical="Pallidum, dorsal region" ref_id="aba:818">
  <variant base="Pallidum, dorsal region" />
</token>
<token canonical="Interpeduncular fossa" ref_id="aba:624">
  <variant base="Recessus posterior prepontinus trigoni interpeduncularis" />
  <variant base="Fossa interpeduncularis" />
  <variant base="Interpeduncular fossa" />
  <variant base="Fossa intercruralis" />
  <variant base="Recessus prepontinus fossae intercruralis" />
  <variant base="interpeduncular fossa" />
  <variant base="fossa interpeduncularis" />
</token>
<token canonical="Anterior cingulate area, ventral part, 6b" ref_id="aba:819">
  <variant base="Anterior cingulate area, ventral part, 6b" />
</token>
<token canonical="Retrosplenial area, ventral part, layer 2/3" ref_id="aba:430">
  <variant base="Retrosplenial area, ventral part, layer 2/3" />
</token>
<token canonical="Primary somatosensory area, upper limb, layer 5" ref_id="aba:625">
  <variant base="Primary somatosensory area, upper limb, layer 5" />
</token>
<token canonical="hypoglossal nerve" ref_id="aba:813">
  <variant base="Nervus hypoglossus" />
  <variant base="Nervi hypoglossalis" />
  <variant base="hypoglossal nerve" />
  <variant base="Nerve XII" />
  <variant base="twelfth cranial nerve" />
</token>
<token canonical="Dorsal peduncular area" ref_id="aba:814">
  <variant base="dorsal peduncular area" />
  <variant base="dorsal peduncular cortex" />
  <variant base="Dorsal peduncular area" />
</token>
<token canonical="Orbital area, medial part, layer 5" ref_id="aba:620">
  <variant base="Orbital area, medial part, layer 5" />
</token>
<token canonical="Dentate gyrus medial blade, polymorph layer" ref_id="aba:815">
  <variant base="Dentate gyrus medial blade, polymorph layer" />
</token>
<token canonical="Motor nucleus of trigeminal" ref_id="aba:621">
  <variant base="Motor nucleus of trigeminal" />
</token>
<token canonical="Primary auditory area, layer 4" ref_id="aba:816">
  <variant base="Primary auditory area, layer 4" />
</token>
<token canonical="Medial amygdalar nucleus, posteroventral part" ref_id="aba:435">
  <variant base="medial nucleus of the amygdala posteroventral part" />
  <variant base="medial amygdalar nucleus, posteroventral part" />
  <variant base="posteroventral part of the medial amygdalar nucleus" />
  <variant base="Medial amygdalar nucleus, posteroventral part" />
</token>
<token canonical="columns of the fornix" ref_id="aba:436">
  <variant base="columns of the fornix" />
</token>
<token canonical="Spinal nucleus of the trigeminal, interpolar part" ref_id="aba:437">
  <variant base="spinal nucleus of the trigeminal, interpolar part" />
  <variant base="Nucleus of spinal tract of N. V" />
  <variant base="interpolar part of the spinal trigeminal nucleus" />
  <variant base="Spinal nucleus of the trigeminal, interpolar part" />
  <variant base="Nucleus spinalis nervi trigemini, pars interpolaris" />
  <variant base="interpolar part of spinal trigeminal nucleus" />
  <variant base="Nucleus interpolaris tractus spinalis nervi trigemini" />
  <variant base="spinal trigeminal nucleus, interpolar part" />
</token>
<token canonical="Field CA2, stratum oriens" ref_id="aba:438">
  <variant base="Field CA2, stratum oriens" />
</token>
<token canonical="Field CA2, stratum lacunosum-moleculare" ref_id="aba:431">
  <variant base="Field CA2 stratum lacunosum-moleculare" />
  <variant base="stratum lacunosum moleculare of the CA2 field" />
  <variant base="Field CA2, stratum lacunosum-moleculare" />
</token>
<token canonical="Nucleus circularis" ref_id="aba:432">
  <variant base="Nucleus centralis superior lateralis" />
  <variant base="Nucleus centralis dorsalis thalami" />
  <variant base="Nucleus circularis" />
  <variant base="central dorsal nucleus" />
  <variant base="Nucleus centralis superior lateralis thalami" />
</token>
<token canonical="Anteromedial visual area, layer 5" ref_id="aba:433">
  <variant base="Anteromedial visual area, layer 5" />
</token>
<token canonical="Retrosplenial area, dorsal part, layer 2/3" ref_id="aba:434">
  <variant base="Retrosplenial area, dorsal part, layer 2/3" />
</token>
<token canonical="Nucleus raphe pontis" ref_id="aba:238">
  <variant base="Raphe pontis" />
  <variant base="Nucleus raphes pontis" />
  <variant base="raphe of pons" />
  <variant base="pontine raphe nucleus" />
  <variant base="Raphe" />
  <variant base="raphe pontis nucleus" />
  <variant base="Nucleus raphe pontis" />
</token>
<token canonical="solitary tract" ref_id="aba:237">
  <variant base="Fasciculus solitarius" />
  <variant base="solitary tract" />
  <variant base="Tractus solitarius" />
</token>
<token canonical="Anterior group of the dorsal thalamus" ref_id="aba:239">
  <variant base="Anterior group of the dorsal thalamus" />
</token>
<token canonical="Spinal nucleus of the trigeminal, caudal part" ref_id="aba:429">
  <variant base="Spinal nucleus of the trigeminal, caudal part" />
  <variant base="spinal trigeminal nucleus, caudal part" />
  <variant base="Subnucleus caudalis" />
  <variant base="spinal nucleus of the trigeminal, caudal part" />
  <variant base="caudal nucleus" />
  <variant base="Nucleus spinalis nervi trigemini, pars caudalis" />
  <variant base="caudal part of spinal trigeminal nucleus" />
  <variant base="Nucleus caudalis tractus spinalis nervi trigemini" />
  <variant base="caudal part of the spinal trigeminal nucleus" />
</token>
<token canonical="Temporal association areas, layer 4" ref_id="aba:234">
  <variant base="Temporal association areas, layer 4" />
</token>
<token canonical="medial corticohypothalmic tract" ref_id="aba:428">
  <variant base="medial corticohypothalmic tract" />
</token>
<token canonical="Anterolateral visual area, layer 5" ref_id="aba:233">
  <variant base="Anterolateral visual area, layer 5" />
</token>
<token canonical="Main olfactory bulb, mitral layer" ref_id="aba:236">
  <variant base="Main olfactory bulb, mitral layer" />
  <variant base="main olfactory bulb, mitral layer" />
  <variant base="mitral layer of the main olfactory bulb" />
</token>
<token canonical="Lateral reticular nucleus" ref_id="aba:235">
  <variant base="Nucleus lateralis medullae oblongatae" />
  <variant base="lateral reticular nucleus" />
  <variant base="Nucleus reticularis lateralis" />
  <variant base="Lateral reticular nucleus" />
</token>
<token canonical="Nucleus raphe pallidus" ref_id="aba:230">
  <variant base="nucleus raphe pallidus" />
  <variant base="raphe pallidus nucleus" />
  <variant base="Nucleus raphes pallidus" />
  <variant base="Nucleus raphe pallidus" />
</token>
<token canonical="Primary visual area, layer 2/3" ref_id="aba:821">
  <variant base="Primary visual area, layer 2/3" />
</token>
<token canonical="Inferior colliculus, dorsal nucleus" ref_id="aba:820">
  <variant base="dorsal cortex of the inferior colliculus" />
  <variant base="pericentral nucleus of the inferior colliculus" />
  <variant base="Inferior colliculus, dorsal nucleus" />
  <variant base="cortex of inferior colliculus" />
  <variant base="Nucleus pericentralis" />
  <variant base="inferior colliculus, dorsal nucleus" />
</token>
<token canonical="Nucleus of the lateral olfactory tract" ref_id="aba:619">
  <variant base="nucleus of lateral olfactory tract" />
  <variant base="Nucleus of tractus olfactorius lateralis" />
  <variant base="Nucleus of the lateral olfactory tract" />
  <variant base="nucleus of the lateral olfactory tract" />
  <variant base="Nucleus striae olfactoriae lateralis" />
</token>
<token canonical="Cortical amygdalar area, posterior part, lateral zone, layer 3" ref_id="aba:232">
  <variant base="Cortical amygdalar area, posterior part, lateral zone, layer 3" />
</token>
<token canonical="Dentate gyrus medial blade, granule cell layer" ref_id="aba:823">
  <variant base="Dentate gyrus medial blade, granule cell layer" />
</token>
<token canonical="Anterior tegmental nucleus" ref_id="aba:231">
  <variant base="Anterior tegmental nucleus" />
</token>
<token canonical="Retrohippocampal region" ref_id="aba:822">
  <variant base="Retrohippocampal region" />
</token>
<token canonical="Cuneiform nucleus" ref_id="aba:616">
  <variant base="Nucleus cuneiformis" />
  <variant base="cuneiform nucleus" />
  <variant base="Cuneiform nucleus" />
  <variant base="Area parabigeminalis" />
  <variant base="parabigeminal area" />
</token>
<token canonical="Substantia nigra, lateral part" ref_id="aba:615">
  <variant base="substantia nigra, lateral part" />
  <variant base="Substantia nigra, lateral part" />
  <variant base="Substantia nigra, pars lateralis" />
  <variant base="pars lateralis of the substantia nigra" />
  <variant base="pars reticulata, subnucleus lateralis" />
</token>
<token canonical="hippocampal commissures" ref_id="aba:618">
  <variant base="hippocampal commissures" />
</token>
<token canonical="Mediodorsal nucleus of the thalamus, central part" ref_id="aba:617">
  <variant base="Mediodorsal nucleus of the thalamus, central part" />
  <variant base="central part of the medial dorsal nucleus" />
  <variant base="mediodorsal thalamic nucleus, central part" />
  <variant base="central part of the mediodorsal nucleus" />
  <variant base="mediodorsal nucleus of the thalamus, central part" />
</token>
<token canonical="Posterior parietal association areas, layer 4" ref_id="aba:635">
  <variant base="Posterior parietal association areas, layer 4" />
</token>
<token canonical="Mediodorsal nucleus of the thalamus, medial part" ref_id="aba:636">
  <variant base="medial part of the mediodorsal nucleus" />
  <variant base="mediodorsal thalamic nucleus, medial part" />
  <variant base="mediodorsal nucleus of the thalamus, medial part" />
  <variant base="Mediodorsal nucleus of the thalamus, medial part" />
  <variant base="medial part of the medial dorsal nucleus" />
</token>
<token canonical="inferior colliculus commissure" ref_id="aba:633">
  <variant base="commissure of inferior colliculi" />
  <variant base="inferior colliculus commissure" />
  <variant base="Commissura colliculorum inferiorum" />
  <variant base="Commissura colliculi inferioris" />
  <variant base="commissure of the inferior colliculus" />
  <variant base="commissure of inferior colliculus" />
  <variant base="Commissura colliculorum caudalium" />
  <variant base="inferior collicular commissure" />
</token>
<token canonical="Inferior colliculus, external nucleus" ref_id="aba:828">
  <variant base="external cortex of the inferior colliculus" />
  <variant base="external nucleus of the inferior colliculus" />
  <variant base="Inferior colliculus, external nucleus" />
  <variant base="Nucleus externus" />
  <variant base="inferior colliculus, external nucleus" />
</token>
<token canonical="Nucleus of the posterior commissure" ref_id="aba:634">
  <variant base="Nucleus commissura posterior" />
  <variant base="interstitial nucleus of medial longitudinal fasciculus" />
  <variant base="nucleus of Darkschewitsch" />
  <variant base="Nucleus accessorius" />
  <variant base="nucleus of posterior commissure" />
  <variant base="Nucleus interstitialis of posterior commissure" />
  <variant base="Nucleus Darkschewitschi" />
  <variant base="ventral nucleus of posterior commissure" />
  <variant base="Nucleus commissurae posterioris" />
  <variant base="nucleus commissuralis posterioris" />
  <variant base="Nucleus Darkschewitsch" />
  <variant base="nucleus of Darkshevich" />
  <variant base="interstitial nucleus of Cajal" />
  <variant base="Darkshevich&apos;s nucleus" />
  <variant base="Nucleus fasciculi longitudinalis medialis" />
  <variant base="Nucleus interstitialis Cajal" />
  <variant base="Nucleus of the posterior commissure" />
  <variant base="interstitial nucleus of the medial longitudinal fascicle" />
  <variant base="nucleus of the posterior commissure" />
</token>
<token canonical="Subiculum, dorsal part, molecular layer" ref_id="aba:829">
  <variant base="Subiculum, dorsal part, molecular layer" />
</token>
<token canonical="Cortical amygdalar area" ref_id="aba:631">
  <variant base="Nucleus amygdalae corticalis" />
  <variant base="Cortical amygdalar area" />
  <variant base="cortical amygdalar nucleus" />
  <variant base="cortical amygdalar area" />
  <variant base="Nucleus corticalis amygdalae" />
  <variant base="ventral cortical amygdaloid nucleus" />
  <variant base="ventral cortical nucleus" />
  <variant base="cortical amygdaloid nucleus" />
  <variant base="para-amygdaloid cortex" />
  <variant base="periamygdaloid cortex" />
  <variant base="Cortex periamygdaloideus" />
</token>
<token canonical="Pallidum, medial region" ref_id="aba:826">
  <variant base="Pallidum, medial region" />
</token>
<token canonical="Infralimbic area, layer 5" ref_id="aba:827">
  <variant base="Infralimbic area, layer 5" />
</token>
<token canonical="Dentate gyrus, granule cell layer" ref_id="aba:632">
  <variant base="Dentate gyrus, granule cell layer" />
</token>
<token canonical="hypothalamus related" ref_id="aba:824">
  <variant base="hypothalamus related" />
</token>
<token canonical="supraoptic commissures, dorsal" ref_id="aba:825">
  <variant base="supraoptic commissures, dorsal" />
  <variant base="commissure of Meynert" />
  <variant base="Commissura supraoptica dorsalis pars ventralis" />
  <variant base="supraoptic commissure of Meynert" />
  <variant base="Commissura supraoptica dorsalis" />
  <variant base="Ganser&apos;s commissure" />
  <variant base="dorsal supraoptic commissure" />
  <variant base="dorsal supraoptic decussation" />
  <variant base="dorsal supraoptic decussation of Meynert" />
</token>
<token canonical="Orbital area, lateral part, layer 5" ref_id="aba:630">
  <variant base="Orbital area, lateral part, layer 5" />
</token>
<token canonical="Medial amygdalar nucleus, posterodorsal part" ref_id="aba:426">
  <variant base="posterodorsal part of the medial amygdalar nucleus" />
  <variant base="Medial amygdalar nucleus, posterodorsal part" />
  <variant base="medial nucleus of the amygdala posterodorsal part" />
  <variant base="medial amygdalar nucleus, posterodorsal part" />
</token>
<token canonical="Ectorhinal area/Layer 2/3" ref_id="aba:427">
  <variant base="Ectorhinal area/Layer 2/3" />
</token>
<token canonical="Piriform-amygdalar area, polymorph layer" ref_id="aba:424">
  <variant base="Piriform-amygdalar area, polymorph layer" />
</token>
<token canonical="Posterolateral visual area" ref_id="aba:425">
  <variant base="Posterolateral visual area" />
</token>
<token canonical="Subparafascicular nucleus, parvicellular part" ref_id="aba:422">
  <variant base="Subparafascicular nucleus, parvicellular part" />
</token>
<token canonical="Field CA2" ref_id="aba:423">
  <variant base="field CA2" />
  <variant base="CA2 field of the hippocampus" />
  <variant base="CA2 field of Ammon&apos;s horn" />
  <variant base="Region II of hippocampus proper" />
  <variant base="Field CA2" />
  <variant base="CA2 field" />
  <variant base="Cornu Ammonis 2" />
  <variant base="Region CA2" />
  <variant base="field CA2, Ammon&apos;s horn" />
  <variant base="field CA2 of hippocampus" />
</token>
<token canonical="precommissural fornix diagonal band" ref_id="aba:420">
  <variant base="precommissural fornix diagonal band" />
</token>
<token canonical="Somatomotor areas, Layer 2/3" ref_id="aba:219">
  <variant base="Somatomotor areas, Layer 2/3" />
</token>
<token canonical="Lateral visual area, layer 1" ref_id="aba:421">
  <variant base="Lateral visual area, layer 1" />
</token>
<token canonical="sensory root of the trigeminal nerve" ref_id="aba:229">
  <variant base="Radix sensoria" />
  <variant base="Nervus trigeminus, radix sensoria" />
  <variant base="sensory branch of trigeminal nerve" />
  <variant base="sensory root of N. V" />
  <variant base="Nervus trigeminus radix sensibilis" />
  <variant base="major root of trigeminal nerve" />
  <variant base="Portio major of trigeminal nerve" />
  <variant base="sensory root of the trigeminal nerve" />
  <variant base="Portio major nervi trigemini" />
</token>
<token canonical="Main olfactory bulb, inner plexiform layer" ref_id="aba:228">
  <variant base="inner plexiform layer of the main olfactory bulb" />
  <variant base="main olfactory bulb, inner plexiform layer" />
  <variant base="Main olfactory bulb, inner plexiform layer" />
</token>
<token canonical="Anterior cingulate area, layer 6b" ref_id="aba:227">
  <variant base="Anterior cingulate area, layer 6b" />
</token>
<token canonical="Lateral preoptic area" ref_id="aba:226">
  <variant base="Nucleus praeopticus lateralis" />
  <variant base="Lateral preoptic area" />
  <variant base="Nucleus preopticus lateralis" />
  <variant base="Area praeoptica lateralis" />
  <variant base="Area preoptica lateralis" />
  <variant base="lateral preoptic area" />
  <variant base="lateral preoptic hypothalamic nucleus" />
  <variant base="lateral preoptic nucleus" />
</token>
<token canonical="Spinal vestibular nucleus" ref_id="aba:225">
  <variant base="spinal vestibular nucleus" />
  <variant base="descending vestibular nucleus" />
  <variant base="Nucleus vestibularis inferior" />
  <variant base="Nucleus vestibularis caudalis" />
  <variant base="inferior vestibular nucleus" />
  <variant base="caudal vestibular nucleus" />
  <variant base="Spinal vestibular nucleus" />
</token>
<token canonical="Cortical amygdalar area, posterior part, lateral zone, layer 2" ref_id="aba:224">
  <variant base="Cortical amygdalar area, posterior part, lateral zone, layer 2" />
</token>
<token canonical="Entorhinal area, medial part, ventral zone, layer 4" ref_id="aba:419">
  <variant base="Entorhinal area, medial part, ventral zone, layer 4" />
</token>
<token canonical="Medial amygdalar nucleus, anteroventral part" ref_id="aba:418">
  <variant base="anteroventral part of the medial amygdalar nucleus" />
  <variant base="medial nucleus of the amygdala anteroventral part" />
  <variant base="medial amygdalar nucleus, anteroventral part" />
  <variant base="Medial amygdalar nucleus, anteroventral part" />
</token>
<token canonical="Arcuate hypothalamic nucleus" ref_id="aba:223">
  <variant base="Arcuate hypothalamic nucleus" />
  <variant base="arcuate nucleus-2" />
  <variant base="infundibular periventricular nucleus" />
  <variant base="infundibular nucleus" />
  <variant base="Nucleus arcuatus" />
  <variant base="arcuate hypothalamic nucleus" />
  <variant base="arcuate nucleus of hypothalamus" />
  <variant base="infundibular hypothalamic nucleus" />
  <variant base="arcuate nucleus of the hypothalamus" />
  <variant base="arcuate periventricular nucleus" />
  <variant base="Nucleus infundibularis hypothalami" />
  <variant base="Nucleus infundibularis" />
  <variant base="arcuate nucleus" />
</token>
<token canonical="Nucleus raphe obscurus" ref_id="aba:222">
  <variant base="nucleus raphe obscurus" />
  <variant base="Nucleus raphe obscurus" />
  <variant base="Nucleus raphes obscurus" />
  <variant base="raphe obscurus nucleus" />
</token>
<token canonical="rubroreticular tract" ref_id="aba:221">
  <variant base="rubroreticular tract" />
  <variant base="rubroreticular fibers" />
</token>
<token canonical="Superior colliculus, zonal layer" ref_id="aba:834">
  <variant base="zonal layer of the superior colliculus" />
  <variant base="superior colliculus, zonal layer" />
  <variant base="superficial white layer" />
  <variant base="Superior colliculus, zonal layer" />
  <variant base="zonal layer of superior colliculus" />
  <variant base="stratum zonale of superior colliculus" />
  <variant base="zona layer of the superior colliculus" />
  <variant base="Stratum zonale colliculi superioris" />
</token>
<token canonical="supraoptic commissures, ventral" ref_id="aba:833">
  <variant base="von Gudden&apos;s commissure" />
  <variant base="Commissura supraoptica ventralis" />
  <variant base="supraoptic commissures, ventral" />
  <variant base="ventral supraoptic decussation" />
  <variant base="ventral supraoptic decussation of Gudden" />
  <variant base="commissure of Gudden" />
  <variant base="ventral supraoptic commissure" />
  <variant base="Gudden&apos;s commissure" />
</token>
<token canonical="Main olfactory bulb, granule layer" ref_id="aba:220">
  <variant base="Main olfactory bulb, granule layer" />
</token>
<token canonical="oculomotor nerve" ref_id="aba:832">
  <variant base="third cranial nerve" />
  <variant base="Nerve III" />
  <variant base="Nervus oculomotorius" />
  <variant base="Nervus oculomotorius, radix inferior" />
  <variant base="oculomotor nerve, inferior ramus" />
  <variant base="inferior branch of the oculomotor nerve" />
  <variant base="oculomotor nerve" />
  <variant base="Nervus oculomotorius, ramus inferior" />
  <variant base="inferior division of the oculomotor nerve" />
</token>
<token canonical="Agranular insular area, dorsal part, layer 6b" ref_id="aba:831">
  <variant base="Agranular insular area, dorsal part, layer 6b" />
</token>
<token canonical="Ventral anterior-lateral complex of the thalamus" ref_id="aba:629">
  <variant base="Ventral anterior-lateral complex of the thalamus" />
  <variant base="ventral anterior-lateral complex of the thalamus" />
  <variant base="ventral anterolateral nucleus of the thalamus" />
</token>
<token canonical="Dorsomedial nucleus of the hypothalamus" ref_id="aba:830">
  <variant base="dorsomedial nucleus of the hypothalamus" />
  <variant base="dorsomedial hypothalamic nucleus" />
  <variant base="dorsomedial nucleus" />
  <variant base="Nucleus dorsomedialis hypothalami" />
  <variant base="dorsomedial nucleus hypothalamus" />
  <variant base="dorsomedial nucleus of hypothalamus" />
  <variant base="Dorsomedial nucleus of the hypothalamus" />
  <variant base="Nucleus hypothalamicus dorsomedialis" />
</token>
<token canonical="Nucleus of the optic tract" ref_id="aba:628">
  <variant base="lentiform nucleus of pretectal area" />
  <variant base="nucleus of optic tract" />
  <variant base="large-celled nucleus of optic tract" />
  <variant base="Nucleus of the optic tract" />
  <variant base="nucleus of the optic tract" />
  <variant base="Nucleus magnocellularis tractus optici" />
  <variant base="Nucleus tractus optici" />
</token>
<token canonical="hypothalamohypophysial tract" ref_id="aba:627">
  <variant base="hypothalamohypophysial tract" />
</token>
<token canonical="Mediodorsal nucleus of the thalamus, lateral part" ref_id="aba:626">
  <variant base="Mediodorsal nucleus of the thalamus, lateral part" />
  <variant base="mediodorsal thalamic nucleus, lateral part" />
  <variant base="lateral part of the mediodorsal nucleus" />
  <variant base="lateral part of the medial dorsal nucleus" />
  <variant base="mediodorsal nucleus of the thalamus, lateral part" />
  <variant base="lateral part of the mediodorsal thalamic nucleus" />
</token>
<token canonical="Dorsal auditory area, layer 2/3" ref_id="aba:600">
  <variant base="Dorsal auditory area, layer 2/3" />
</token>
<token canonical="Anterolateral visual area, layer 6a" ref_id="aba:601">
  <variant base="Anterolateral visual area, layer 6a" />
</token>
<token canonical="Bed nuclei of the stria terminalis, posterior division, strial extension" ref_id="aba:602">
  <variant base="Bed nuclei of the stria terminalis, posterior division, strial extension" />
</token>
<token canonical="fimbria" ref_id="aba:603">
  <variant base="Fimbria fornicis" />
  <variant base="fimbria" />
  <variant base="Fimbria  hippocampi" />
  <variant base="fimbria of fornix" />
  <variant base="Fimbria" />
  <variant base="fimbria of hippocampus" />
  <variant base="fimbria of the hippocampus" />
</token>
<token canonical="Cortical amygdalar area, anterior part, layer 3" ref_id="aba:208">
  <variant base="Cortical amygdalar area, anterior part, layer 3" />
</token>
<token canonical="reticulocerebellar tract" ref_id="aba:410">
  <variant base="Tractus reticulocerebellaris" />
  <variant base="reticulocerebellar tract" />
  <variant base="reticulocerebellar fibers" />
</token>
<token canonical="Lateral vestibular nucleus" ref_id="aba:209">
  <variant base="Nucleus vestibularis lateralis" />
  <variant base="Nucleus vestibularis magnocellularis" />
  <variant base="nucleus of Deiters" />
  <variant base="lateral vestibular nucleus" />
  <variant base="lateral nucleus of Deiters" />
  <variant base="Lateral vestibular nucleus" />
  <variant base="Deiter&apos;s nucleus" />
</token>
<token canonical="Medial amygdalar nucleus, anterodorsal part" ref_id="aba:411">
  <variant base="anterodorsal part of the medial amygdalar nucleus" />
  <variant base="Medial amygdalar nucleus, anterodorsal part" />
  <variant base="medial amygdalar nucleus, anterodorsal part" />
  <variant base="Medial nucleus of the amygdala anterodorsal part" />
</token>
<token canonical="Orbital area, lateral part, layer 2/3" ref_id="aba:412">
  <variant base="Orbital area, lateral part, layer 2/3" />
</token>
<token canonical="vestibular nerve" ref_id="aba:413">
  <variant base="Fibrae vestibulares" />
  <variant base="vestibular nerve" />
  <variant base="Nervus vestibularis" />
  <variant base="vestibulocochlear nerve, pars vestibularis" />
  <variant base="vestibular division of acoustic nerve" />
</token>
<token canonical="Subparafascicular nucleus, magnocellular part" ref_id="aba:414">
  <variant base="Subparafascicular nucleus, magnocellular part" />
</token>
<token canonical="Field CA1, stratum radiatum" ref_id="aba:415">
  <variant base="Field CA1, stratum radiatum" />
  <variant base="stratum radiatum of the CA1 field" />
  <variant base="Field CA1 stratum radiatum" />
</token>
<token canonical="Piriform-amygdalar area, pyramidal layer" ref_id="aba:416">
  <variant base="Piriform-amygdalar area, pyramidal layer" />
</token>
<token canonical="Main olfactory bulb, glomerular layer" ref_id="aba:212">
  <variant base="main olfactory bulb, glomerular layer" />
  <variant base="Main olfactory bulb, glomerular layer" />
  <variant base="glomerular layer of the main olfactory bulb" />
</token>
<token canonical="Field CA1, pyramidal layer" ref_id="aba:407">
  <variant base="stratum pyramidale of the CA1 field" />
  <variant base="Field CA1 pyramidal layer" />
  <variant base="Field CA1, pyramidal layer" />
</token>
<token canonical="Anterior cingulate area, dorsal part, layer 2/3" ref_id="aba:211">
  <variant base="Anterior cingulate area, dorsal part, layer 2/3" />
</token>
<token canonical="Subparafascicular nucleus" ref_id="aba:406">
  <variant base="subparafascicular thalamic nucleus" />
  <variant base="subparafascicular nucleus thalamus" />
  <variant base="subparafascicular nucleus" />
  <variant base="Nucleus subparafascicularis thalami" />
  <variant base="Subparafascicular nucleus" />
  <variant base="subparafascicular nucleus of the thalamus" />
</token>
<token canonical="Red nucleus" ref_id="aba:214">
  <variant base="Nucleus ruber tegmenti" />
  <variant base="Red nucleus" />
  <variant base="red nucleus" />
  <variant base="Nucleus rotundus subthalamo-peduncularis" />
  <variant base="Nucleus ruber" />
</token>
<token canonical="Lateral visual area" ref_id="aba:409">
  <variant base="Lateral visual area" />
</token>
<token canonical="retriculospinal tract, medial part" ref_id="aba:213">
  <variant base="retriculospinal tract, medial part" />
</token>
<token canonical="Piriform-amygdalar area, molecular layer" ref_id="aba:408">
  <variant base="Piriform-amygdalar area, molecular layer" />
</token>
<token canonical="Cortical amygdalar area, posterior part, lateral zone, layer 1" ref_id="aba:216">
  <variant base="Cortical amygdalar area, posterior part, lateral zone, layer 1" />
</token>
<token canonical="Anterior pretectal nucleus" ref_id="aba:215">
  <variant base="Anterior pretectal nucleus" />
</token>
<token canonical="Lateral posterior nucleus of the thalamus" ref_id="aba:218">
  <variant base="Nucleus lateralis posterior thalami" />
  <variant base="lateral posterior thalamic nucleus" />
  <variant base="Nucleus lateralis posterior" />
  <variant base="posterior lateral nucleus of thalamus" />
  <variant base="lateral posterior nucleus of thalamus" />
  <variant base="lateral posterior nucleus" />
  <variant base="Nucleus lateralis thalami posterior" />
  <variant base="lateral posterior nucleus of the thalamus" />
  <variant base="Lateral posterior nucleus of the thalamus" />
  <variant base="Nucleus dorsocaudalis" />
  <variant base="laterodorsal nucleus, caudal part" />
  <variant base="Nucleus dorso-caudalis" />
</token>
<token canonical="Superior vestibular nucleus" ref_id="aba:217">
  <variant base="Superior vestibular nucleus" />
  <variant base="Nucleus vestibularis superior" />
  <variant base="superior vestibular nucleus" />
  <variant base="Nucleus Bechterew" />
  <variant base="Nucleus vestibularis rostralis" />
  <variant base="nucleus of Bechterew" />
</token>
<token canonical="Visual areas, layer 1" ref_id="aba:801">
  <variant base="Visual areas, layer 1" />
</token>
<token canonical="Lateral mammillary nucleus" ref_id="aba:210">
  <variant base="lateral subdivision of medial mammillary nucleus" />
  <variant base="Nucleus corporis mamillaris lateralis" />
  <variant base="Nucleus intermedius corpus mamillaris" />
  <variant base="lateral mammillary hypothalamic nucleus" />
  <variant base="Nucleus corporis mamillaris medialis, pars lateralis" />
  <variant base="Nucleus intercalatus" />
  <variant base="intercalated mammillary nucleus" />
  <variant base="lateral mamillary nucleus" />
  <variant base="medial mammillary nucleus, lateral part" />
  <variant base="lateral mammillary nucleus" />
  <variant base="Nucleus intercalatus corporis mammillaris" />
  <variant base="Nucleus lateralis corpus mamillaris" />
  <variant base="lateral part of the medial mammillary nucleus" />
  <variant base="Lateral mammillary nucleus" />
  <variant base="intermediate mammillary nucleus" />
</token>
<token canonical="Agranular insular area, ventral part, layer 5" ref_id="aba:800">
  <variant base="Agranular insular area, ventral part, layer 5" />
</token>
<token canonical="Fields of Forel" ref_id="aba:804">
  <variant base="Fields of Forel" />
  <variant base="fields of Forel" />
  <variant base="Campus Forelli" />
</token>
<token canonical="Retrosplenial area, dorsal part, layer 5" ref_id="aba:610">
  <variant base="Retrosplenial area, dorsal part, layer 5" />
</token>
<token canonical="posteromedial visual area, layer 1" ref_id="aba:805">
  <variant base="posteromedial visual area, layer 1" />
</token>
<token canonical="stria medullaris" ref_id="aba:802">
  <variant base="stria medullaris of thalamus" />
  <variant base="Stria medullaris thalamica" />
  <variant base="stria medullaris" />
  <variant base="stria medullaris of the thalamus" />
  <variant base="Stria medullaris thalami" />
  <variant base="Stria habenularis" />
  <variant base="Stria medullaris" />
</token>
<token canonical="Pallidum" ref_id="aba:803">
  <variant base="paleostriatum" />
  <variant base="pallidum" />
  <variant base="pallidum extended" />
  <variant base="Globus pallidus" />
  <variant base="Pallidum" />
  <variant base="Nucleus pallidus" />
  <variant base="globus pallidus" />
  <variant base="extended pallidum" />
  <variant base="pallidum broadly defined" />
</token>
<token canonical="glossopharyngeal nerve" ref_id="aba:808">
  <variant base="ninth cranial nerve" />
  <variant base="Nervus glossopharyngeus" />
  <variant base="Nerve IX" />
  <variant base="glossopharyngeal nerve" />
</token>
<token canonical="Lateral visual area, layer 5" ref_id="aba:613">
  <variant base="Lateral visual area, layer 5" />
</token>
<token canonical="Tuberal nucleus" ref_id="aba:614">
  <variant base="tuberal nucleus" />
  <variant base="ventromedial nucleus of the hypothalamus" />
  <variant base="ventromedial nucleus of hypothalamus" />
  <variant base="Nucleus ventromedialis hypothalami" />
  <variant base="Nucleus hypothalamicus ventromedialis" />
  <variant base="Tuberal nucleus" />
  <variant base="ventromedial hypothalamic nucleus" />
  <variant base="ventromedial nucleus hypothalamus" />
</token>
<token canonical="Pallidum, caudal region" ref_id="aba:809">
  <variant base="Pallidum, caudal region" />
</token>
<token canonical="habenular commissure" ref_id="aba:611">
  <variant base="habenular commissure" />
  <variant base="Commissura habenularis" />
  <variant base="Commissura habenularum" />
</token>
<token canonical="Supplemental somatosensory area, layer 2/3" ref_id="aba:806">
  <variant base="Supplemental somatosensory area, layer 2/3" />
</token>
<token canonical="Nucleus of the lateral lemniscus" ref_id="aba:612">
  <variant base="nucleus of the lateral lemniscus" />
  <variant base="Nucleus of the lateral lemniscus" />
  <variant base="paralemniscal nucleus" />
</token>
<token canonical="Dentate gyrus medial blade, molecular layer" ref_id="aba:807">
  <variant base="Dentate gyrus medial blade, molecular layer" />
</token>
<token canonical="Piriform-amygdalar area, layers 1-3" ref_id="aba:400">
  <variant base="Piriform-amygdalar area, layers 1-3" />
</token>
<token canonical="Anteromedial visual area, layer 4" ref_id="aba:401">
  <variant base="Anteromedial visual area, layer 4" />
</token>
<token canonical="olivocerebellar tract" ref_id="aba:404">
  <variant base="olivocerebellar fibers" />
  <variant base="Tractus olivocerebellaris" />
  <variant base="Fibrae olivocerebellares" />
  <variant base="olivocerebellar tract" />
</token>
<token canonical="ventrolateral hypothalamic tract" ref_id="aba:405">
  <variant base="ventrolateral hypothalamic tract" />
</token>
<token canonical="Anterolateral visual area" ref_id="aba:402">
  <variant base="Anterolateral visual area" />
</token>
<token canonical="Medial amygdalar nucleus" ref_id="aba:403">
  <variant base="Nucleus medialis amygdalae" />
  <variant base="Medial amygdalar nucleus" />
  <variant base="medial nucleus of amygdala" />
  <variant base="medial amygdaloid nucleus" />
  <variant base="medial amygdalar nucleus" />
  <variant base="Nucleus amygdaloideus medialis" />
  <variant base="Nucleus amygdalae medialis" />
</token>
<token canonical="Linear nucleus of the medulla" ref_id="aba:203">
  <variant base="linear nucleus of the medulla" />
  <variant base="linear nucleus medulla" />
  <variant base="Linear nucleus of the medulla" />
</token>
<token canonical="Medial vestibular nucleus" ref_id="aba:202">
  <variant base="triangular nucleus" />
  <variant base="Schwalbe&apos;s nucleus" />
  <variant base="Medial vestibular nucleus" />
  <variant base="principal vestibular nucleus" />
  <variant base="dorsal vestibular nucleus" />
  <variant base="nucleus of Schwalbe" />
  <variant base="chief vestibular nucleus" />
  <variant base="medial vestibular nucleus" />
  <variant base="Nucleus vestibularis medialis" />
</token>
<token canonical="Primary somatosensory area, barrel field, layer 2/3" ref_id="aba:201">
  <variant base="Primary somatosensory area, barrel field, layer 2/3" />
</token>
<token canonical="Cortical amygdalar area, anterior part, layer 2" ref_id="aba:200">
  <variant base="Cortical amygdalar area, anterior part, layer 2" />
</token>
<token canonical="Area postrema" ref_id="aba:207">
  <variant base="chemoreceptor trigger zone" />
  <variant base="area postrema" />
  <variant base="Area postrema" />
</token>
<token canonical="Nucleus raphe magnus" ref_id="aba:206">
  <variant base="Nucleus raphes magnus" />
  <variant base="Nucleus raphe magnus" />
  <variant base="raphe magnus nucleus" />
  <variant base="nucleus raphe magnus" />
</token>
<token canonical="retriculospinal tract, lateral part" ref_id="aba:205">
  <variant base="retriculospinal tract, lateral part" />
</token>
<token canonical="Accessory olfactory bulb, mitral layer" ref_id="aba:204">
  <variant base="accessory olfactory bulb, mitral layer" />
  <variant base="Accessory olfactory bulb, mitral layer" />
  <variant base="mitral layer of the accessory olfactory bulb" />
</token>
<token canonical="Cochlear nuclei" ref_id="aba:607">
  <variant base="Nuclei cochleares" />
  <variant base="Cochlear nuclei" />
  <variant base="cochlear nuclei" />
  <variant base="cochlear nucleus" />
</token>
<token canonical="Retrosplenial area, ventral part, layer 2" ref_id="aba:606">
  <variant base="Retrosplenial area, ventral part, layer 2" />
</token>
<token canonical="Taenia tecta, ventral part" ref_id="aba:605">
  <variant base="Taenia tecta, ventral part" />
</token>
<token canonical="Nucleus incertus" ref_id="aba:604">
  <variant base="Nucleus incertus" />
</token>
<token canonical="superior cerebellar peduncle decussation" ref_id="aba:812">
  <variant base="superior cerebellar peduncle decussation" />
  <variant base="Decussatio pedunculorum cerebellarium superiorum" />
  <variant base="decussation of superior cerebellar peduncle" />
  <variant base="decussation of superior cerebellar peduncles" />
  <variant base="decussation of brachium conjunctivum" />
  <variant base="Decussatio brachii conjunctivi" />
  <variant base="decussation of the superior cerebellar peduncle" />
  <variant base="Decussatio crurorum cerebello-cerebralium" />
</token>
<token canonical="Inferior colliculus, central nucleus" ref_id="aba:811">
  <variant base="inferior colliculus, central nucleus" />
  <variant base="nucleus of inferior colliculus" />
  <variant base="chief nucleus of inferior colliculus" />
  <variant base="Nucleus centralis" />
  <variant base="central nucleus of the inferior colliculus" />
  <variant base="Inferior colliculus, central nucleus" />
  <variant base="central nucleus of inferior colliculus" />
</token>
<token canonical="Anterior cingulate area, ventral part, 6a" ref_id="aba:810">
  <variant base="Anterior cingulate area, ventral part, 6a" />
</token>
<token canonical="Subparafascicular area" ref_id="aba:609">
  <variant base="Subparafascicular area" />
</token>
<token canonical="Orbital area, ventrolateral part, layer 6a" ref_id="aba:608">
  <variant base="Orbital area, ventrolateral part, layer 6a" />
</token>
<token canonical="Field CA3, stratum lucidum" ref_id="aba:479">
  <variant base="Field CA3, stratum lucidum" />
  <variant base="stratum lucidum of the CA3 field" />
  <variant base="Field CA3 stratum lucidum" />
</token>
<token canonical="Orbital area, layer 6a" ref_id="aba:476">
  <variant base="Orbital area, layer 6a" />
</token>
<token canonical="Medial geniculate complex" ref_id="aba:475">
  <variant base="medial geniculate body" />
  <variant base="Corpus geniculatum mediale" />
  <variant base="Nucleus corporis geniculati medialis" />
  <variant base="Corpus geniculatus medialis" />
  <variant base="Nucleus geniculatus medialis" />
  <variant base="Medial geniculate complex" />
  <variant base="medial geniculate nucleus" />
  <variant base="medial geniculate complex" />
</token>
<token canonical="Primary somatosensory area, lower limb, layer 6a" ref_id="aba:478">
  <variant base="Primary somatosensory area, lower limb, layer 6a" />
</token>
<token canonical="Striatum" ref_id="aba:477">
  <variant base="striatum broadly defined" />
  <variant base="extended striatum" />
  <variant base="striatum" />
  <variant base="Corpus striatum" />
  <variant base="caudoputamen" />
  <variant base="caudate-putamen" />
  <variant base="dorsal striatum" />
  <variant base="corpus striatum" />
  <variant base="neostriatum" />
  <variant base="Striatum" />
  <variant base="caudate putamen" />
  <variant base="striate nucleus" />
</token>
<token canonical="Medial amygdalar nucleus, posterodorsal part, sublayer a" ref_id="aba:472">
  <variant base="Medial amygdalar nucleus, posterodorsal part, sublayer a" />
</token>
<token canonical="Field CA3, stratum lacunosum-moleculare" ref_id="aba:471">
  <variant base="Field CA3, stratum lacunosum-moleculare" />
</token>
<token canonical="angular path" ref_id="aba:474">
  <variant base="angular path" />
</token>
<token canonical="Olfactory tubercle, polymorph layer" ref_id="aba:473">
  <variant base="Olfactory tubercle, polymorph layer" />
</token>
<token canonical="ventral commissure of the spinal cord" ref_id="aba:858">
  <variant base="ventral commissure of the spinal cord" />
</token>
<token canonical="Visceral area, layer 6a" ref_id="aba:857">
  <variant base="Visceral area, layer 6a" />
</token>
<token canonical="Subthalamic nucleus" ref_id="aba:470">
  <variant base="subthalamic nucleus" />
  <variant base="Subthalamic nucleus" />
  <variant base="Corpus Luysi" />
  <variant base="Corpus subthalamicum" />
  <variant base="body of Luys" />
  <variant base="Corpus hypothalamicum" />
  <variant base="Nucleus subthalamicus" />
  <variant base="nucleus of Luys" />
  <variant base="body of Forel" />
</token>
<token canonical="Parasolitary nucleus" ref_id="aba:859">
  <variant base="Nucleus parasolitarius" />
  <variant base="parasolitary nucleus" />
  <variant base="nucleus of fasciculus solitarius" />
  <variant base="Nucleus juxtasolitarius" />
  <variant base="Parasolitary nucleus" />
</token>
<token canonical="Thalamus, sensory-motor cortex related" ref_id="aba:864">
  <variant base="Thalamus, sensory-motor cortex related" />
  <variant base="thalamus, sensory-motor cortex related" />
  <variant base="sensorimotor thalamus" />
</token>
<token canonical="Primary somatosensory area, layer 4" ref_id="aba:865">
  <variant base="Primary somatosensory area, layer 4" />
</token>
<token canonical="ventral spinocerebellar tract" ref_id="aba:866">
  <variant base="anterior spinocerebellar tract" />
  <variant base="ventral spinocerebellar tract" />
  <variant base="Tractus spinocerebellaris anterior" />
  <variant base="Tractus spinocerebellaris ventralis" />
  <variant base="Gower&apos;s tract" />
</token>
<token canonical="Parabrachial nucleus" ref_id="aba:867">
  <variant base="Parabrachial nucleus" />
</token>
<token canonical="Parabrachial nucleus, lateral division, central lateral part" ref_id="aba:860">
  <variant base="Parabrachial nucleus, lateral division, central lateral part" />
</token>
<token canonical="Subiculum, ventral part, stratum radiatum" ref_id="aba:861">
  <variant base="Subiculum, ventral part, stratum radiatum" />
</token>
<token canonical="Supplemental somatosensory area, layer 6a" ref_id="aba:862">
  <variant base="Supplemental somatosensory area, layer 6a" />
</token>
<token canonical="rubrospinal tract" ref_id="aba:863">
  <variant base="Tractus rubrospinalis" />
  <variant base="rubrospinal tract" />
</token>
<token canonical="posteromedial visual area, layer 6b" ref_id="aba:469">
  <variant base="posteromedial visual area, layer 6b" />
</token>
<token canonical="Entorhinal area, medial part, dorsal zone, layer 2a" ref_id="aba:468">
  <variant base="Entorhinal area, medial part, dorsal zone, layer 2a" />
</token>
<token canonical="Hypothalamic medial zone" ref_id="aba:467">
  <variant base="Hypothalamic medial zone" />
</token>
<token canonical="alveus" ref_id="aba:466">
  <variant base="Alveus" />
  <variant base="alveus of hippocampus" />
  <variant base="Alveus hippocampi" />
  <variant base="alveus" />
</token>
<token canonical="Olfactory tubercle, pyramidal layer" ref_id="aba:465">
  <variant base="Olfactory tubercle, pyramidal layer" />
</token>
<token canonical="Paraventricular hypothalamic nucleus, descending division, medial parvicellular part, ventral zone" ref_id="aba:464">
  <variant base="Paraventricular hypothalamic nucleus, descending division, medial parvicellular part, ventral zone" />
</token>
<token canonical="Field CA3" ref_id="aba:463">
  <variant base="field CA3" />
  <variant base="Cornu Ammonis 3" />
  <variant base="Field CA3" />
  <variant base="CA3 field of Ammon&apos;s horn" />
  <variant base="Region III of hippocampus proper" />
  <variant base="field CA3, Ammon&apos;s horn" />
  <variant base="Region CA3" />
  <variant base="CA3 field of the hippocampus" />
  <variant base="CA3 field" />
  <variant base="field CA3 of hippocampus" />
</token>
<token canonical="Superior salivatory nucleus" ref_id="aba:462">
  <variant base="Nucleus salivarius superior" />
  <variant base="Nucleus salivatorius cranialis" />
  <variant base="Nucleus salivatorius superior" />
  <variant base="Nucleus salivatorius rostralis" />
  <variant base="Superior salivatory nucleus" />
  <variant base="superior salivatory nucleus" />
</token>
<token canonical="Primary somatosensory area, trunk, layer 6b" ref_id="aba:461">
  <variant base="Primary somatosensory area, trunk, layer 6b" />
</token>
<token canonical="Midbrain trigeminal nucleus" ref_id="aba:460">
  <variant base="Nucleus tractus mesencephalicus nervi trigemini" />
  <variant base="Midbrain trigeminal nucleus" />
  <variant base="Nucleus  mesencephalicus nervi trigeminalis" />
  <variant base="Nucleus tractus mesencephalici nervi trigemini" />
  <variant base="mesencephalic trigeminal nucleus" />
  <variant base="mesencephalic nucleus" />
  <variant base="mesencephalic nucleus of the trigeminal nerve" />
  <variant base="midbrain trigeminal nucleus" />
</token>
<token canonical="Posterolateral visual area, layer 4" ref_id="aba:869">
  <variant base="Posterolateral visual area, layer 4" />
</token>
<token canonical="Parabrachial nucleus, lateral division, dorsal lateral part" ref_id="aba:868">
  <variant base="Parabrachial nucleus, lateral division, dorsal lateral part" />
</token>
<token canonical="tectospinal pathway" ref_id="aba:877">
  <variant base="tectospinal pathway" />
  <variant base="Tractus tectospinalis" />
  <variant base="tectospinal tract" />
</token>
<token canonical="Primary somatosensory area, mouth, layer 1" ref_id="aba:878">
  <variant base="Primary somatosensory area, mouth, layer 1" />
</token>
<token canonical="Parabrachial nucleus, lateral division, external lateral part" ref_id="aba:875">
  <variant base="Parabrachial nucleus, lateral division, external lateral part" />
</token>
<token canonical="accessory optic tract" ref_id="aba:876">
  <variant base="accessory optic tract" />
</token>
<token canonical="Supplemental somatosensory area, layer 1" ref_id="aba:873">
  <variant base="Supplemental somatosensory area, layer 1" />
</token>
<token canonical="Parabigeminal nucleus" ref_id="aba:874">
  <variant base="Corpus parabigeminum" />
  <variant base="Nucleus parabigeminalis" />
  <variant base="Parabigeminal nucleus" />
  <variant base="parabigeminal nucleus" />
</token>
<token canonical="spinothalamic tract" ref_id="aba:871">
  <variant base="Tractus spino-thalamicus" />
  <variant base="spinothalamic tract of medulla" />
  <variant base="Lemniscus spinalis" />
  <variant base="spinothalamic tract" />
  <variant base="spinal lemniscus" />
  <variant base="Tractus spinothalamicus" />
  <variant base="spinothalamic tract of the medulla" />
</token>
<token canonical="Dorsal nucleus raphe" ref_id="aba:872">
  <variant base="Dorsal nucleus raphe" />
  <variant base="Nucleus raphe dorsalis" />
  <variant base="cell group B7" />
  <variant base="dorsal nucleus raphe" />
  <variant base="Nucleus raphes dorsalis" />
  <variant base="Nucleus dorsalis raphes" />
  <variant base="dorsal raphe nucleus" />
  <variant base="dorsal nucleus of the raphe" />
</token>
<token canonical="Subiculum, ventral part, pyramidal layer" ref_id="aba:870">
  <variant base="Subiculum, ventral part, pyramidal layer" />
</token>
<token canonical="Field CA2, stratum radiatum" ref_id="aba:454">
  <variant base="stratum radiatum of the CA2 field" />
  <variant base="Field CA2, stratum radiatum" />
  <variant base="Field CA2 stratum radiatum" />
</token>
<token canonical="Somatosensory areas" ref_id="aba:453">
  <variant base="Somatosensory areas" />
  <variant base="somatosensory areas" />
  <variant base="somesthetic areas" />
</token>
<token canonical="Posterior auditory area, layer 6b" ref_id="aba:456">
  <variant base="Posterior auditory area, layer 6b" />
</token>
<token canonical="Paraventricular hypothalamic nucleus, descending division, lateral parvicellular part" ref_id="aba:455">
  <variant base="Paraventricular hypothalamic nucleus, descending division, lateral parvicellular part" />
</token>
<token canonical="Olfactory tubercle, molecular layer" ref_id="aba:458">
  <variant base="Olfactory tubercle, molecular layer" />
</token>
<token canonical="Visual areas, layer 6a" ref_id="aba:457">
  <variant base="Visual areas, layer 6a" />
</token>
<token canonical="accessory olfactory tract" ref_id="aba:459">
  <variant base="accessory olfactory tract" />
</token>
<token canonical="Ectorhinal area/Layer 1" ref_id="aba:836">
  <variant base="Ectorhinal area/Layer 1" />
</token>
<token canonical="Pallidum, ventral region" ref_id="aba:835">
  <variant base="Pallidum, ventral region" />
</token>
<token canonical="Primary somatosensory area, nose, layer 2/3" ref_id="aba:838">
  <variant base="Primary somatosensory area, nose, layer 2/3" />
</token>
<token canonical="Subiculum, dorsal part, stratum radiatum" ref_id="aba:837">
  <variant base="Subiculum, dorsal part, stratum radiatum" />
</token>
<token canonical="Primary somatosensory area, upper limb, layer 1" ref_id="aba:450">
  <variant base="Primary somatosensory area, upper limb, layer 1" />
</token>
<token canonical="Dorsal motor nucleus of the vagus nerve" ref_id="aba:839">
  <variant base="dorsal motor nucleus" />
  <variant base="Nucleus vagalis dorsalis" />
  <variant base="dorsal efferent nucleus of vagus" />
  <variant base="Dorsal motor nucleus of the vagus nerve" />
  <variant base="dorsal nucleus of vagus nerve" />
  <variant base="Nucleus dorsalis motorius nervi vagi" />
  <variant base="dorsal motor nucleus of vagus nerve" />
  <variant base="Nucleus dorsalis nervi vagi" />
  <variant base="dorsal motor nucleus of the vagus nerve" />
  <variant base="Nucleus alaris" />
  <variant base="dorsal vagal nucleus" />
</token>
<token canonical="Median preoptic nucleus" ref_id="aba:452">
  <variant base="Median preoptic nucleus" />
  <variant base="periventricular nucleus, preventricular portion" />
  <variant base="Nucleus preopticus medianus" />
  <variant base="Nucleus praeopticus medianus" />
  <variant base="median preoptic nucleus" />
</token>
<token canonical="Basolateral amygdalar nucleus, ventral part" ref_id="aba:451">
  <variant base="ventral part of the basolateral nucleus" />
  <variant base="basolateral amygdalar nucleus, ventral part" />
  <variant base="basolateral amygdaloid nucleus, ventral part" />
  <variant base="Basolateral amygdalar nucleus, ventral part" />
</token>
<token canonical="olfactory nerve" ref_id="aba:840">
  <variant base="Fila olfactoria" />
  <variant base="Nervus olfactorius" />
  <variant base="olfactoria fila" />
  <variant base="Nerve I" />
  <variant base="olfactory nerve" />
  <variant base="first cranial nerve" />
  <variant base="olfactory fila" />
</token>
<token canonical="trapezoid body" ref_id="aba:841">
  <variant base="Corpus trapezoideum" />
  <variant base="corpus trapezoides" />
  <variant base="trapezoid body" />
</token>
<token canonical="Superior colliculus, superficial gray layer" ref_id="aba:842">
  <variant base="Stratum cinereum" />
  <variant base="stratum griseum I, superficiale" />
  <variant base="superficial gray layer" />
  <variant base="superficial gray layer of the superior colliculus" />
  <variant base="superior colliculus, superficial gray layer" />
  <variant base="outer gray layer of superior colliculus" />
  <variant base="superficial gray layer of superior colliculus" />
  <variant base="Stratum griseum superficiale" />
  <variant base="Superior colliculus, superficial gray layer" />
</token>
<token canonical="Parasubiculum" ref_id="aba:843">
  <variant base="Regio parasubicularis" />
  <variant base="parasubicular area" />
  <variant base="Parasubiculum" />
  <variant base="Brodmann&apos;s area 49" />
  <variant base="Area parasubicularis" />
  <variant base="parasubiculum" />
  <variant base="Area 49 Brodmann" />
</token>
<token canonical="Primary motor area, Layer 6a" ref_id="aba:844">
  <variant base="Primary motor area, Layer 6a" />
</token>
<token canonical="Subiculum, dorsal part, pyramidal layer" ref_id="aba:845">
  <variant base="Subiculum, dorsal part, pyramidal layer" />
</token>
<token canonical="Spinal nucleus of the trigeminal, oral part" ref_id="aba:445">
  <variant base="oral part of spinal trigeminal nucleus" />
  <variant base="Spinal nucleus of the trigeminal, oral part" />
  <variant base="Nucleus oralis tractus spinalis nervi trigemini" />
  <variant base="Nucleus spinalis nervi trigemini, pars oralis" />
  <variant base="spinal trigeminal nucleus, oral part" />
  <variant base="oral part of the spinal trigeminal nucleus" />
  <variant base="spinal nucleus of the trigeminal, oral part" />
  <variant base="Subnucleus rostralis" />
</token>
<token canonical="Medial group of the dorsal thalamus" ref_id="aba:444">
  <variant base="Medial group of the dorsal thalamus" />
</token>
<token canonical="dorsal hippocampal commissure" ref_id="aba:443">
  <variant base="dorsal hippocampal commissure" />
  <variant base="commissure of the fornix" />
  <variant base="archicortical commissure" />
  <variant base="Commissura hippocampi dorsalis" />
  <variant base="Commissura hippocampi" />
  <variant base="fornical commissure" />
  <variant base="commissure of fornix" />
  <variant base="Lyra" />
  <variant base="Lyra Davidis" />
  <variant base="Psalterium" />
  <variant base="Commissura hippocampalis dorsalis" />
  <variant base="Commissura fornicis" />
  <variant base="hippocampal commissure" />
</token>
<token canonical="Retrosplenial area, dorsal part, layer 1" ref_id="aba:442">
  <variant base="Retrosplenial area, dorsal part, layer 1" />
</token>
<token canonical="ventral hippocampal commissure" ref_id="aba:449">
  <variant base="ventral hippocampal commissure" />
</token>
<token canonical="Orbital area, lateral part, layer 1" ref_id="aba:448">
  <variant base="Orbital area, lateral part, layer 1" />
</token>
<token canonical="Paraventricular hypothalamic nucleus, descending division, forniceal part" ref_id="aba:447">
  <variant base="Paraventricular hypothalamic nucleus, descending division, forniceal part" />
</token>
<token canonical="Field CA2, pyramidal layer" ref_id="aba:446">
  <variant base="stratum pyramidale of the CA2 field" />
  <variant base="Field CA2, pyramidal layer" />
  <variant base="Field CA2 pyramidal layer" />
</token>
<token canonical="Visceral area, layer 6b" ref_id="aba:849">
  <variant base="Visceral area, layer 6b" />
</token>
<token canonical="optic nerve" ref_id="aba:848">
  <variant base="second cranial nerve" />
  <variant base="optic nerve" />
  <variant base="Nerve II" />
  <variant base="Nervus opticus" />
</token>
<token canonical="Primary auditory area, layer 5" ref_id="aba:847">
  <variant base="Primary auditory area, layer 5" />
</token>
<token canonical="Dentate nucleus" ref_id="aba:846">
  <variant base="dentate nucleus" />
  <variant base="Nucleus dentatus cerebelli" />
  <variant base="lateral cerebellar nucleus" />
  <variant base="lateral nucleus of cerebellum" />
  <variant base="Nucleus lateralis cerebelli" />
  <variant base="Dentate nucleus" />
  <variant base="Nucleus dentatus" />
  <variant base="dentate cerebellar nucleus" />
</token>
<token canonical="Anteromedial visual area, layer 6b" ref_id="aba:441">
  <variant base="Anteromedial visual area, layer 6b" />
</token>
<token canonical="Orbital area, lateral part, layer 6a" ref_id="aba:440">
  <variant base="Orbital area, lateral part, layer 6a" />
</token>
<token canonical="Superior colliculus, optic layer" ref_id="aba:851">
  <variant base="Superior colliculus, optic layer" />
</token>
<token canonical="Parvicellular reticular nucleus" ref_id="aba:852">
  <variant base="parvicellular reticular nucleus" />
  <variant base="Parvicellular reticular nucleus" />
  <variant base="parvocellular reticular nucleus" />
  <variant base="Nucleus parvocellularis" />
  <variant base="Nucleus reticularis parvicellularis" />
  <variant base="Nucleus reticularis parvocellularis" />
</token>
<token canonical="uncinate fascicle" ref_id="aba:850">
  <variant base="uncinate fascicle" />
  <variant base="uncinate fasciculus of cerebellum" />
  <variant base="fastigiobulbar tract" />
  <variant base="cerebellospinal tract" />
  <variant base="uncinate bundle of Russell" />
  <variant base="uncinate fasciculus of the pons" />
  <variant base="Tractus cerebello-bulbaris" />
  <variant base="Russell&apos;s fasciculus" />
  <variant base="hook bundle of Russell" />
  <variant base="Tractus uncinatus" />
  <variant base="Fasciculus fastigio-vestibularis" />
  <variant base="uncinate fasciculus of Russell" />
  <variant base="uncinate fasciculus-2" />
  <variant base="uncinate fasciculus" />
</token>
<token canonical="retriculospinal tract" ref_id="aba:855">
  <variant base="retriculospinal tract" />
</token>
<token canonical="Thalamus, polymodal association cortex related" ref_id="aba:856">
  <variant base="Thalamus, polymodal association cortex related" />
  <variant base="polymodal association thalamus" />
  <variant base="thalamus, polymodal association cortex related" />
</token>
<token canonical="Subiculum, ventral part, molecular layer" ref_id="aba:853">
  <variant base="Subiculum, ventral part, molecular layer" />
</token>
<token canonical="Primary somatosensory area, upper limb, layer 2/3" ref_id="aba:854">
  <variant base="Primary somatosensory area, upper limb, layer 2/3" />
</token>
<token canonical="Paraventricular hypothalamic nucleus, descending division, dorsal parvicellular part" ref_id="aba:439">
  <variant base="Paraventricular hypothalamic nucleus, descending division, dorsal parvicellular part" />
</token>
</synonym>
