# Supplementary material for: Large-scale extraction of brain connectivity from the neuroscientific literature
Source: Bioinformatics. 2015 Jan 20;31(10):1640–7. doi: 10.1093/bioinformatics/btv025 (PMC4426844; doi:10.1093/bioinformatics/btv025)
Supplement: Supplementary Data [file supp_btv025_supplementary.zip › supplementary/bams2004swanson-syn.xml]

<?xml version="1.0" encoding="UTF-8" ?>
<!-- generated by ConceptFileWriter on 20140325_0356 -->
<!--  script: Augment_bams2004swanson -->
<synonym>
<token canonical="Internuclear area, hypothalamic periventricular region" ref_id="12602">
  <variant base="internuclear area, hypothalamic periventricular region" />
  <variant base="Internuclear area, hypothalamic periventricular region" />
  <variant base="internuclear area of the periventricular region" />
</token>
<token canonical="Hypothalamic periventricular region" ref_id="12601">
  <variant base="Hypothalamic periventricular region" />
</token>
<token canonical="Spinal central gray" ref_id="12600">
  <variant base="central gray of the spinal cord" />
  <variant base="Spinal central gray" />
  <variant base="spinal central gray" />
  <variant base="central gray substance of the spinal cord" />
  <variant base="grey matter of the spinal cord" />
  <variant base="central grey substance" />
  <variant base="spinal gray" />
  <variant base="spinal cord grey matter" />
</token>
<token canonical="Lateral hypothalamic area, anterior region intermediate zone" ref_id="12609">
  <variant base="Lateral hypothalamic area, anterior region intermediate zone" />
</token>
<token canonical="Lateral hypothalamic area, anterior region dorsal zone" ref_id="12608">
  <variant base="Lateral hypothalamic area, anterior region dorsal zone" />
</token>
<token canonical="Lateral hypothalamic area, anterior region" ref_id="12607">
  <variant base="Lateral hypothalamic area, anterior region" />
</token>
<token canonical="Lateral hypothalamic area, juxtaventromedial region ventral zone" ref_id="12606">
  <variant base="Lateral hypothalamic area, juxtaventromedial region ventral zone" />
</token>
<token canonical="Lateral hypothalamic area, juxtaventromedial region dorsal zone" ref_id="12605">
  <variant base="Lateral hypothalamic area, juxtaventromedial region dorsal zone" />
</token>
<token canonical="Lateral hypothalamic area, juxtaventromedial region" ref_id="12604">
  <variant base="Lateral hypothalamic area, juxtaventromedial region" />
</token>
<token canonical="Lateral hypothalamic area, juxtadorsomedial region" ref_id="12603">
  <variant base="Lateral hypothalamic area, juxtadorsomedial region" />
</token>
<token canonical="Nucleus of the bulbocavernosus" ref_id="12660">
  <variant base="Nucleus of the bulbocavernosus" />
</token>
<token canonical="Main olfactory bulb granule cell layer" ref_id="12653">
  <variant base="Main olfactory bulb granule cell layer" />
</token>
<token canonical="Lateral hypothalamic area, dorsal region" ref_id="12651">
  <variant base="Lateral hypothalamic area, dorsal region" />
</token>
<token canonical="Intercalated nucleus, spinal cord" ref_id="12650">
  <variant base="Intercalated nucleus, spinal cord" />
</token>
<token canonical="Central nervous system gray matter" ref_id="12655">
  <variant base="grey matter" />
  <variant base="basic cell groups" />
  <variant base="Central nervous system gray matter" />
  <variant base="gray matter" />
  <variant base="basic cell groups and regions" />
  <variant base="central nervous system gray matter" />
  <variant base="Substantia grisea" />
</token>
<token canonical="Pontine gray, general" ref_id="12654">
  <variant base="Pontine gray, general" />
</token>
<token canonical="Lateral hypothalamic area posterior region" ref_id="12659">
  <variant base="Lateral hypothalamic area posterior region" />
</token>
<token canonical="Gracile nucleus, general" ref_id="12658">
  <variant base="gracile nucleus" />
  <variant base="gracile nucleus, general" />
  <variant base="gracile nucleus of the medulla" />
  <variant base="Gracile nucleus, general" />
  <variant base="Nucleus gracilis" />
  <variant base="Goll&apos;s nucleus" />
</token>
<token canonical="Raphe nuclei" ref_id="12409">
  <variant base="Raphe nuclei" />
  <variant base="Nuclei raphes" />
  <variant base="Nucleus of the raphe" />
  <variant base="raphe nuclei" />
  <variant base="Nucleus raphe" />
  <variant base="Nuclei raphae" />
</token>
<token canonical="Superior central nucleus raphe" ref_id="12405">
  <variant base="Nucleus superior raphes" />
  <variant base="Nucleus fusiformis raphes" />
  <variant base="superior central nucleus" />
  <variant base="superior central tegmental nucleus" />
  <variant base="Superior central nucleus raphe" />
  <variant base="cell group B8" />
  <variant base="Nucleus centralis superior" />
  <variant base="superior central nucleus, medial part" />
  <variant base="superior central nucleus raphe" />
  <variant base="median raphe nucleus" />
  <variant base="median nucleus of the raphe" />
</token>
<token canonical="Central linear nucleus raphe" ref_id="12406">
  <variant base="caudal linear nucleus of the raphe" />
  <variant base="central linear nucleus raphe" />
  <variant base="Central linear nucleus raphe" />
</token>
<token canonical="Rostral linear nucleus raphe" ref_id="12407">
  <variant base="rostral linear nucleus of the raphe" />
  <variant base="rostral linear nucleus raphe" />
  <variant base="Rostral linear nucleus raphe" />
</token>
<token canonical="Interfascicular nucleus raphe" ref_id="12408">
  <variant base="Interfascicular nucleus raphe" />
  <variant base="interfascicular nucleus" />
  <variant base="interfascicular nucleus raphe" />
</token>
<token canonical="Nucleus incertus" ref_id="12401">
  <variant base="Nucleus incertus" />
</token>
<token canonical="Dorsal nucleus raphe" ref_id="12402">
  <variant base="Dorsal nucleus raphe" />
  <variant base="Nucleus raphe dorsalis" />
  <variant base="cell group B7" />
  <variant base="dorsal nucleus raphe" />
  <variant base="Nucleus raphes dorsalis" />
  <variant base="Nucleus dorsalis raphes" />
  <variant base="dorsal raphe nucleus" />
  <variant base="dorsal nucleus of the raphe" />
</token>
<token canonical="Superior central nucleus raphe lateral part" ref_id="12403">
  <variant base="Superior central nucleus raphe lateral part" />
</token>
<token canonical="Superior central nucleus raphe medial part" ref_id="12404">
  <variant base="Superior central nucleus raphe medial part" />
</token>
<token canonical="Nucleus incertus compact part" ref_id="12400">
  <variant base="Nucleus incertus compact part" />
</token>
<token canonical="Preparasubthalamic nucleus" ref_id="12625">
  <variant base="Preparasubthalamic nucleus" />
</token>
<token canonical="Parasubthalamic nucleus" ref_id="12626">
  <variant base="Parasubthalamic nucleus" />
</token>
<token canonical="Midbrain reticular nucleus, magnocellular part, general" ref_id="12627">
  <variant base="magnocellular part of the midbrain reticular nucleus, general" />
  <variant base="Midbrain reticular nucleus, magnocellular part, general" />
  <variant base="midbrain reticular nucleus, magnocellular part, general" />
</token>
<token canonical="Midbrain reticular nucleus, magnocellular part" ref_id="12628">
  <variant base="midbrain reticular nucleus, magnocellular part" />
  <variant base="magnocellular part of the midbrain reticular nucleus" />
  <variant base="Midbrain reticular nucleus, magnocellular part" />
</token>
<token canonical="Motoneuron Groups" ref_id="12629">
  <variant base="Motoneuron Groups" />
</token>
<token canonical="Lateral hypothalamic area magnocellular nucleus" ref_id="12620">
  <variant base="Lateral hypothalamic area magnocellular nucleus" />
</token>
<token canonical="Lateral hypothalamic area parvicellular region" ref_id="12621">
  <variant base="Lateral hypothalamic area parvicellular region" />
</token>
<token canonical="Lateral hypothalamic area ventral region" ref_id="12622">
  <variant base="Lateral hypothalamic area ventral region" />
</token>
<token canonical="Lateral hypothalamic area ventral region medial zone" ref_id="12623">
  <variant base="Lateral hypothalamic area ventral region medial zone" />
</token>
<token canonical="Lateral hypothalamic area ventral region lateral zone" ref_id="12624">
  <variant base="Lateral hypothalamic area ventral region lateral zone" />
</token>
<token canonical="Dorsal tegmental nucleus" ref_id="12420">
  <variant base="Nucleus tegmenti dorsale" />
  <variant base="Nucleus compactus suprafascicularis" />
  <variant base="Dorsal tegmental nucleus" />
  <variant base="Nucleus dorsalis tegmenti" />
  <variant base="Ganglion dorsale tegmenti" />
  <variant base="dorsal tegmental nucleus" />
  <variant base="Nucleus opticus dorsalis" />
</token>
<token canonical="Central lateral nucleus of the thalamus" ref_id="12208">
  <variant base="centrolateral thalamic nucleus" />
  <variant base="Nucleus centralis lateralis thalami" />
  <variant base="central lateral nucleus" />
  <variant base="central lateral thalamic nucleus" />
  <variant base="Central lateral nucleus of the thalamus" />
  <variant base="central lateral nucleus of the thalamus" />
  <variant base="central lateral nucleus of thalamus" />
  <variant base="Nucleus centralis lateralis of thalamus" />
</token>
<token canonical="Paracentral nucleus of the thalamus" ref_id="12207">
  <variant base="Nucleus centralis lateralis superior" />
  <variant base="paracentral thalamic nucleus" />
  <variant base="Nucleus paracentralis thalami" />
  <variant base="paracentral nucleus thalamus" />
  <variant base="Nucleus paracentralis" />
  <variant base="Paracentral nucleus of the thalamus" />
  <variant base="paracentral nucleus of thalamus" />
  <variant base="paracentral nucleus" />
  <variant base="paracentral nucleus of the thalamus" />
  <variant base="PC" />
</token>
<token canonical="Interstitial nucleus of Cajal" ref_id="12422">
  <variant base="interstitial nucleus of medial longitudinal fasciculus" />
  <variant base="interstitial nucleus of Cajal" />
  <variant base="Interstitial nucleus of Cajal" />
  <variant base="Nucleus interstitialis Cajal" />
  <variant base="interstitial nucleus of the medial longitudinal fascicle" />
  <variant base="nucleus of the posterior commissure" />
</token>
<token canonical="Nucleus of Darkschewitsch" ref_id="12421">
  <variant base="Nucleus Darkschewitsch" />
  <variant base="nucleus of Darkschewitsch" />
  <variant base="nucleus of Darkshevich" />
  <variant base="Nucleus accessorius" />
  <variant base="Darkshevich&apos;s nucleus" />
  <variant base="Nucleus Darkschewitschi" />
  <variant base="ventral nucleus of posterior commissure" />
  <variant base="Nucleus fasciculi longitudinalis medialis" />
  <variant base="Nucleus commissurae posterioris" />
  <variant base="Nucleus of Darkschewitsch" />
  <variant base="nucleus of the posterior commissure" />
</token>
<token canonical="Parafascicular nucleus" ref_id="12209">
  <variant base="Parafascicular nucleus" />
  <variant base="Nucleus parafascicularis" />
  <variant base="Nucleus parafascicularis thalami" />
  <variant base="parafascicular thalamic nucleus" />
  <variant base="parafascicular nucleus" />
  <variant base="Nuclei parafasciculares thalami" />
  <variant base="parafascicular nucleus of the thalamus" />
</token>
<token canonical="Periaqueductal gray ventrolateral division" ref_id="12424">
  <variant base="Periaqueductal gray ventrolateral division" />
</token>
<token canonical="Periaqueductal gray dorsolateral division" ref_id="12423">
  <variant base="Periaqueductal gray dorsolateral division" />
</token>
<token canonical="Periaqueductal gray medial division" ref_id="12426">
  <variant base="Periaqueductal gray medial division" />
</token>
<token canonical="Periaqueductal gray dorsal division" ref_id="12425">
  <variant base="Periaqueductal gray dorsal division" />
</token>
<token canonical="Periaqueductal gray rostromedial division" ref_id="12428">
  <variant base="Periaqueductal gray rostromedial division" />
</token>
<token canonical="Nucleus reuniens caudal division" ref_id="12200">
  <variant base="Nucleus reuniens caudal division" />
</token>
<token canonical="Periaqueductal gray rostrolateral division" ref_id="12427">
  <variant base="Periaqueductal gray rostrolateral division" />
</token>
<token canonical="Nucleus reuniens caudal division dorsal part" ref_id="12202">
  <variant base="Nucleus reuniens caudal division dorsal part" />
</token>
<token canonical="Commissural nucleus" ref_id="12429">
  <variant base="commissural nucleus" />
  <variant base="commissural nucleus, periaqueductal gray" />
  <variant base="commissural nucleus of the periaqueductal gray" />
  <variant base="Commissural nucleus" />
</token>
<token canonical="Nucleus reuniens caudal division caudal part" ref_id="12201">
  <variant base="Nucleus reuniens caudal division caudal part" />
</token>
<token canonical="Intralaminar nuclei of the dorsal thalamus" ref_id="12204">
  <variant base="Intralaminar nuclei of the dorsal thalamus" />
  <variant base="intralaminar nuclei of the dorsal thalamus" />
  <variant base="intralaminar group of the dorsal thalamus" />
</token>
<token canonical="Nucleus reuniens caudal division median part" ref_id="12203">
  <variant base="Nucleus reuniens caudal division median part" />
</token>
<token canonical="Central medial nucleus of the thalamus" ref_id="12206">
  <variant base="Nucleus centralis medialis thalami" />
  <variant base="central medial nucleus thalamus" />
  <variant base="central medial nucleus of thalamus" />
  <variant base="central medial nucleus of the thalamus" />
  <variant base="central medial nucleus" />
  <variant base="Nucleus centralis medialis" />
  <variant base="central medial thalamic nucleus" />
  <variant base="Central medial nucleus of the thalamus" />
</token>
<token canonical="Rhomboid nucleus" ref_id="12205">
  <variant base="rhomboid nucleus of the thalamus" />
  <variant base="Nucleus rhomboidalis" />
  <variant base="rhomboidal nucleus" />
  <variant base="rhomboid thalamic nucleus" />
  <variant base="Nucleus rhomboidalis thalami" />
  <variant base="Rhomboid nucleus" />
  <variant base="rhomboid nucleus" />
</token>
<token canonical="Lateral hypothalamic area subfornical region" ref_id="12616">
  <variant base="Lateral hypothalamic area subfornical region" />
</token>
<token canonical="Lateral hypothalamic area subfornical region anterior zone" ref_id="12617">
  <variant base="Lateral hypothalamic area subfornical region anterior zone" />
</token>
<token canonical="Tuberal nucleus lateral part" ref_id="12614">
  <variant base="Tuberal nucleus lateral part" />
</token>
<token canonical="Lateral hypothalamic area suprafornical region" ref_id="12615">
  <variant base="Lateral hypothalamic area suprafornical region" />
</token>
<token canonical="Lateral hypothalamic area subfornical region posterior zone" ref_id="12618">
  <variant base="Lateral hypothalamic area subfornical region posterior zone" />
</token>
<token canonical="Lateral hypothalamic area subfornical region premammillary zone" ref_id="12619">
  <variant base="Lateral hypothalamic area subfornical region premammillary zone" />
</token>
<token canonical="Tuberal nucleus intermediate part" ref_id="12612">
  <variant base="Tuberal nucleus intermediate part" />
</token>
<token canonical="Tuberal nucleus terete part" ref_id="12613">
  <variant base="Tuberal nucleus terete part" />
</token>
<token canonical="Lateral hypothalamic area, anterior region ventral zone" ref_id="12610">
  <variant base="Lateral hypothalamic area, anterior region ventral zone" />
</token>
<token canonical="Tuberal nucleus subventromedial part" ref_id="12611">
  <variant base="Tuberal nucleus subventromedial part" />
</token>
<token canonical="Supragenual nucleus" ref_id="12411">
  <variant base="Supragenual nucleus" />
</token>
<token canonical="Pontine central gray" ref_id="12410">
  <variant base="central gray of the pons" />
  <variant base="Pontine central gray" />
  <variant base="Griseum centrale pontis" />
  <variant base="pontine central gray" />
  <variant base="Substantia grisea centralis" />
  <variant base="central grey of the Pons" />
  <variant base="central gray substance of pons" />
  <variant base="central gray substance of the pons" />
  <variant base="central gray of pons" />
  <variant base="Griseum periventriculare" />
</token>
<token canonical="Sublaterodorsal nucleus" ref_id="12415">
  <variant base="Sublaterodorsal nucleus" />
</token>
<token canonical="Locus coeruleus" ref_id="12414">
  <variant base="Locus caeruleus" />
  <variant base="Locus coeruleus" />
  <variant base="locus ceruleus" />
  <variant base="locus coeruleus" />
  <variant base="Nucleus loci caerulei" />
  <variant base="Nucleus pigmentosus pontis" />
  <variant base="Substantia ferruginea" />
</token>
<token canonical="Subcoeruleus nucleus" ref_id="12413">
  <variant base="subcoeruleus nucleus" />
  <variant base="Nucleus subcaeruleus" />
  <variant base="subceruleus nucleus" />
  <variant base="Nucleus subceruleus" />
  <variant base="nucleus subceruleus" />
  <variant base="Subcoeruleus nucleus" />
</token>
<token canonical="Barrington nucleus" ref_id="12412">
  <variant base="Barrington&apos;s nucleus" />
  <variant base="Barrington nucleus" />
</token>
<token canonical="Ventral tegmental nucleus" ref_id="12419">
  <variant base="Nucleus ventralis tegmenti" />
  <variant base="ventral tegmental area of Tsai" />
  <variant base="ventral tegmental nucleus of Gudden" />
  <variant base="deep tegmental nucleus of Gudden" />
  <variant base="ventral tegmental nucleus" />
  <variant base="Nucleus tegmenti ventralis" />
  <variant base="Area tegmentalis ventralis" />
  <variant base="Ganglion tegmenti ventrale" />
  <variant base="ventral raphe tegmental nucleus" />
  <variant base="ventral tegmental nucleus of Tsai" />
  <variant base="Ventral tegmental nucleus" />
  <variant base="ventral tegmental area" />
  <variant base="Ganglion profundum tegmenti" />
</token>
<token canonical="Anterior tegmental nucleus" ref_id="12418">
  <variant base="Anterior tegmental nucleus" />
</token>
<token canonical="Lateral tegmental nucleus" ref_id="12417">
  <variant base="Lateral tegmental nucleus" />
</token>
<token canonical="Laterodorsal tegmental nucleus" ref_id="12416">
  <variant base="Laterodorsal tegmental nucleus" />
</token>
<token canonical="Intermediolateral spinal column, thoracolumbar division" ref_id="12647">
  <variant base="Intermediolateral spinal column, thoracolumbar division" />
</token>
<token canonical="Intermediolateral spinal column" ref_id="12648">
  <variant base="lateral gray column" />
  <variant base="intermediolateral cell column" />
  <variant base="Substantia (grisea) intermedia lateralis" />
  <variant base="Intermediolateral spinal column" />
  <variant base="intermediolateral column of the spinal cord" />
  <variant base="Columna intermedia" />
  <variant base="intermediolateral nucleus" />
  <variant base="intermediolateral gray column" />
  <variant base="intermediolateral gray horn" />
  <variant base="lateral horn" />
  <variant base="lateral intermediate substance of spinal cord" />
  <variant base="intermediolateral spinal column" />
  <variant base="Nuclei intermediolaterales" />
  <variant base="Cornu laterale" />
</token>
<token canonical="Dorsal commissural nucleus" ref_id="12649">
  <variant base="dorsal commissural nucleus" />
  <variant base="dorsal gray commissure" />
  <variant base="dorsal commissural nucleus of the spinal cord" />
  <variant base="Dorsal commissural nucleus" />
</token>
<token canonical="Preganglionic autonomic pools" ref_id="12643">
  <variant base="Preganglionic autonomic pools" />
</token>
<token canonical="Preganglionic autonomic pools, presympathetic" ref_id="12644">
  <variant base="Preganglionic autonomic pools, presympathetic" />
</token>
<token canonical="Intermediolateral spinal column, sacral division" ref_id="12645">
  <variant base="Intermediolateral spinal column, sacral division" />
</token>
<token canonical="Preganglionic autonomic pools, sympathetic" ref_id="12646">
  <variant base="Preganglionic autonomic pools, sympathetic" />
</token>
<token canonical="Motor nucleus of the trigeminal parvicellular part" ref_id="12440">
  <variant base="Motor nucleus of the trigeminal parvicellular part" />
</token>
<token canonical="Ventral horn of the spinal cord" ref_id="12640">
  <variant base="Cornu anterius" />
  <variant base="ventral horn" />
  <variant base="anterior horn" />
  <variant base="Columna anterior" />
  <variant base="Ventral horn of the spinal cord" />
  <variant base="anterior gray column" />
  <variant base="ventral horn of the spinal cord" />
  <variant base="anterior gray horn" />
  <variant base="ventral horn spinal cord" />
  <variant base="ventral gray column" />
</token>
<token canonical="Onuf nucleus" ref_id="12641">
  <variant base="Onuf nucleus" />
</token>
<token canonical="Phrenic nucleus" ref_id="12642">
  <variant base="Phrenic nucleus" />
</token>
<token canonical="Trochlear nucleus" ref_id="12446">
  <variant base="trochlear nucleus" />
  <variant base="Trochlear nucleus" />
  <variant base="nucleus of trochlear nerve" />
  <variant base="Nucleus nervi trochlearis" />
</token>
<token canonical="Abducens nucleus" ref_id="12445">
  <variant base="abducens nucleus proper" />
  <variant base="Nucleus nervi abducentis" />
  <variant base="Nucleus abducens" />
  <variant base="abducens nerve nucleus" />
  <variant base="abducens nucleus" />
  <variant base="Abducens nucleus" />
  <variant base="nucleus of abducens nerve" />
</token>
<token canonical="Medial accessory nucleus" ref_id="12448">
  <variant base="medial accessory oculomotor nucleus" />
  <variant base="Medial accessory nucleus" />
  <variant base="medial accessory nucleus" />
</token>
<token canonical="Marginal zone of the spinal cord" ref_id="12442">
  <variant base="marginal zone of the spinal cord" />
  <variant base="marginal nucleus" />
  <variant base="Zona spongiosa" />
  <variant base="Apex cornus posterioris" />
  <variant base="Lamina 1" />
  <variant base="Lamina spinalis I" />
  <variant base="Marginal zone of the spinal cord" />
  <variant base="apex cornus dorsalis medullae spinalis" />
  <variant base="marginal nucleus of spinal cord" />
  <variant base="Rexed&apos;s lamina I" />
  <variant base="posteromarginal nucleus" />
  <variant base="lamina marginalis" />
  <variant base="lamina I" />
  <variant base="Nucleus posteromarginalis" />
  <variant base="apex cornus posterioris medullae spinalis" />
  <variant base="Zona marginalis" />
  <variant base="Apex cornus dorsalis" />
  <variant base="Nucleus marginalis" />
  <variant base="apex of the posterior horn of the spinal cord" />
</token>
<token canonical="Motor nucleus of the trigeminal" ref_id="12441">
  <variant base="Nucleus motorius nervi trigeminalis" />
  <variant base="motor nucleus of the trigeminal" />
  <variant base="trigeminal motor nucleus" />
  <variant base="motor trigeminal nucleus" />
  <variant base="motor nucleus of trigeminal nerve" />
  <variant base="Motor nucleus of the trigeminal" />
  <variant base="Nucleus motorius nervi trigemini" />
  <variant base="motor nucleus" />
  <variant base="motor nucleus of the trigeminal nerve" />
  <variant base="Nucleus motorius trigeminalis" />
</token>
<token canonical="Accesory abducens nucleus" ref_id="12444">
  <variant base="Accesory abducens nucleus" />
</token>
<token canonical="Oculomotor nucleus" ref_id="12449">
  <variant base="oculomotor nucleus" />
  <variant base="Oculomotor nucleus" />
  <variant base="Nucleus nervi oculomotorii" />
  <variant base="nucleus of oculomotor nerve" />
  <variant base="oculomotor nuclear complex" />
  <variant base="Nucleus oculomotorius" />
</token>
<token canonical="Somatic motoneuron pools" ref_id="12638">
  <variant base="Somatic motoneuron pools" />
</token>
<token canonical="Ventral horn of the spinal cord, general" ref_id="12639">
  <variant base="Ventral horn of the spinal cord, general" />
</token>
<token canonical="Median eminence,external lamina" ref_id="12636">
  <variant base="Median eminence,external lamina" />
</token>
<token canonical="Infundibulum, external lamina" ref_id="12637">
  <variant base="infundibulum, external lamina" />
  <variant base="external lamina of the infundibulum" />
  <variant base="Infundibulum, external lamina" />
</token>
<token canonical="Neuroendocrine motor zone, parvicellular" ref_id="12635">
  <variant base="Neuroendocrine motor zone, parvicellular" />
</token>
<token canonical="Median eminence, internal lamina" ref_id="12632">
  <variant base="median eminence, internal lamina" />
  <variant base="Median eminence, internal lamina" />
  <variant base="internal lamina of the median eminence" />
</token>
<token canonical="Infundibulum, internal lamina" ref_id="12633">
  <variant base="internal lamina of the infundibulum" />
  <variant base="infundibulum, internal lamina" />
  <variant base="Infundibulum, internal lamina" />
</token>
<token canonical="Neuroendocrine motor zone" ref_id="12630">
  <variant base="Neuroendocrine motor zone" />
</token>
<token canonical="Neuroendocrine motor zone magnocellular" ref_id="12631">
  <variant base="Neuroendocrine motor zone magnocellular" />
</token>
<token canonical="Substantia nigra compact part" ref_id="12436">
  <variant base="Substantia nigra compact part" />
</token>
<token canonical="Substantia nigra reticular part" ref_id="12435">
  <variant base="Substantia nigra reticular part" />
</token>
<token canonical="Ventral tegmental area" ref_id="12434">
  <variant base="ventral tegmental area of Tsai" />
  <variant base="Ventral tegmental area" />
  <variant base="ventral tegmental nucleus of Tsai" />
  <variant base="ventral tegmental nucleus" />
  <variant base="Area tegmentalis ventralis" />
  <variant base="ventral tegmental area" />
</token>
<token canonical="Central gray" ref_id="12432">
  <variant base="Griseum centrale" />
  <variant base="Substantia grisea centralis" />
  <variant base="central grey" />
  <variant base="central gray substance" />
  <variant base="Central gray" />
  <variant base="central gray" />
  <variant base="Stratum griseum centrale" />
  <variant base="Griseum periventriculare" />
</token>
<token canonical="Periaqueductal gray" ref_id="12431">
  <variant base="Anulus aquaeductus" />
  <variant base="central gray substance of the midbrain" />
  <variant base="central (periaqueductal) gray" />
  <variant base="Periaqueductal gray" />
  <variant base="central gray substance of midbrain" />
  <variant base="PAG" />
  <variant base="anulus of cerebral aqueduct" />
  <variant base="central grey substance of midbrain" />
  <variant base="periaqueductal gray of tegmentum" />
  <variant base="periaqueductal gray" />
  <variant base="Griseum centrale mesencephali" />
  <variant base="Substantia grisea centralis mesencephali" />
  <variant base="Anulus aqueductus cerebri" />
  <variant base="Griseum centrale" />
  <variant base="Substantia grisea centralis" />
  <variant base="central gray of the midbrain" />
  <variant base="Griseum periventriculare mesencephali" />
  <variant base="periaqueductal gray matter" />
</token>
<token canonical="Precommissural nucleus" ref_id="12430">
  <variant base="precommissural nucleus" />
  <variant base="precommissural nucleus, periaqueductal gray" />
  <variant base="Precommissural nucleus" />
</token>
<token canonical="Motor nucleus of the trigeminal magnocellular part" ref_id="12439">
  <variant base="Motor nucleus of the trigeminal magnocellular part" />
</token>
<token canonical="Sensory System, Visual" ref_id="12438">
  <variant base="visual sensory system" />
  <variant base="visual system" />
  <variant base="sensory system, visual" />
  <variant base="Sensory System, Visual" />
</token>
<token canonical="Lingula (l)" ref_id="12115">
  <variant base="Lingula (l)" />
</token>
<token canonical="Substantia innominata" ref_id="11874">
  <variant base="Substantia innominata of  Meynert" />
  <variant base="substriatal gray" />
  <variant base="substantia innominata" />
  <variant base="Substantia innominata of Reichert" />
  <variant base="Substantia innominata of Reil" />
  <variant base="Substantia innominata" />
</token>
<token canonical="Central lobule" ref_id="12116">
  <variant base="Ala centralis" />
  <variant base="wing of the central lobule" />
  <variant base="central lobule of the cerebellum" />
  <variant base="Ala lobulus centralis" />
  <variant base="lobules II, III of vermis" />
  <variant base="alar central lobule" />
  <variant base="Ala lobuli centralis" />
  <variant base="Lobulus centralis" />
  <variant base="alae of central lobule" />
  <variant base="central lobule" />
  <variant base="Central lobule" />
</token>
<token canonical="Magnocellular preoptic nucleus" ref_id="11873">
  <variant base="basal nuclei of Meynert" />
  <variant base="Nucleus basalis Meynert" />
  <variant base="basal nucleus of Meynert" />
  <variant base="Nucleus basalis" />
  <variant base="nucleus basalis of Meynert" />
  <variant base="basal magnocellular nucleus" />
  <variant base="Magnocellular preoptic nucleus" />
  <variant base="nucleus of substantia innominata" />
  <variant base="ganglion of Meynert" />
  <variant base="nucleus of the horizontal limb of the diagonal band" />
  <variant base="basal nucleus" />
  <variant base="basal forebrain nucleus" />
  <variant base="magnocellular preoptic nucleus" />
  <variant base="magnocellular nucleus of the pallidum" />
</token>
<token canonical="Central lobule, lobule II" ref_id="12117">
  <variant base="Central lobule, lobule II" />
</token>
<token canonical="Globus pallidus internal segment" ref_id="11876">
  <variant base="Globus pallidus internal segment" />
</token>
<token canonical="Central lobule, lobule II sublobule a" ref_id="12118">
  <variant base="Central lobule, lobule II sublobule a" />
</token>
<token canonical="Bed nuclei of the stria terminalis dorsal nucleus" ref_id="12111">
  <variant base="Bed nuclei of the stria terminalis dorsal nucleus" />
</token>
<token canonical="Nucleus of the diagonal band" ref_id="11870">
  <variant base="Area olfactoria" />
  <variant base="nucleus of the diagonal band of Broca" />
  <variant base="Nucleus fasciculi diagonalis Brocae" />
  <variant base="nuclei of horizontal and vertical limbs of diagonal band" />
  <variant base="Nucleus of the diagonal band" />
  <variant base="diagonal band nucleus" />
  <variant base="nucleus of the diagonal band" />
  <variant base="olfactory area" />
  <variant base="nucleus of diagonal band" />
  <variant base="diagonal nucleus" />
</token>
<token canonical="Bed nucleus of the stria medullaris" ref_id="12112">
  <variant base="Bed nucleus of the stria medullaris" />
  <variant base="Bed nucleus of the stria medularis" />
  <variant base="bed nucleus of stria medullaris" />
  <variant base="bed nucleus of the stria medullaris" />
  <variant base="nucleus of the stria medullaris" />
  <variant base="nucleus of stria medullaris" />
</token>
<token canonical="Cerebellar cortex" ref_id="12113">
  <variant base="Cortex cerebelli" />
  <variant base="Cerebellar cortex" />
  <variant base="cerebellar cortex" />
</token>
<token canonical="Medial septal complex" ref_id="11872">
  <variant base="Medial septal complex" />
</token>
<token canonical="Vermal regions" ref_id="12114">
  <variant base="vermal regions" />
  <variant base="vermis of the cerebellum" />
  <variant base="Vermal regions" />
  <variant base="Vermis" />
  <variant base="medial cortical zone" />
  <variant base="Vermis cerebelli" />
  <variant base="central lobe of the cerebellum" />
  <variant base="vermal region" />
  <variant base="cerebellar vermis" />
</token>
<token canonical="Medial septal nucleus" ref_id="11871">
  <variant base="Nucleus septalis medialis" />
  <variant base="medial septum nucleus" />
  <variant base="Nucleus medialis septi" />
  <variant base="Medial septal nucleus" />
  <variant base="medial septal nucleus" />
  <variant base="medial parolfactory nucleus" />
  <variant base="N. septi medialis" />
</token>
<token canonical="Lateral hypothalamic area, motor related" ref_id="12335">
  <variant base="Lateral hypothalamic area, motor related" />
</token>
<token canonical="Supraoptic nucleus, proper" ref_id="12338">
  <variant base="Supraoptic nucleus, proper" />
  <variant base="supraoptic nucleus, proper" />
  <variant base="supraoptic nucleus proper" />
  <variant base="supraoptic nucleus, dorsolateral part" />
  <variant base="dorsolateral part of the supraoptic nucleus" />
</token>
<token canonical="Retina, outer plexiform layer" ref_id="12331">
  <variant base="Retina, outer plexiform layer" />
</token>
<token canonical="Central lobule, lobule II sublobule b" ref_id="12119">
  <variant base="Central lobule, lobule II sublobule b" />
</token>
<token canonical="Retina, inner nuclear layer" ref_id="12332">
  <variant base="Retina, inner nuclear layer" />
</token>
<token canonical="Globus pallidus external segment" ref_id="11877">
  <variant base="Globus pallidus external segment" />
</token>
<token canonical="Retina, inner plexiform layer" ref_id="12333">
  <variant base="Retina, inner plexiform layer" />
</token>
<token canonical="Retina, ganglion cell layer" ref_id="12334">
  <variant base="Retina, ganglion cell layer" />
</token>
<token canonical="Retina, outer nuclear layer" ref_id="12330">
  <variant base="Retina, outer nuclear layer" />
</token>
<token canonical="Globus pallidus" ref_id="12110">
  <variant base="pallidum" />
  <variant base="Globus pallidus, pars externa" />
  <variant base="globus pallidus, lateral segment" />
  <variant base="external globus pallidus" />
  <variant base="Nucleus pallidus" />
  <variant base="lateral globus pallidus" />
  <variant base="lateral division of globus pallidus" />
  <variant base="paleostriatum" />
  <variant base="lateral segment of the globus pallidus" />
  <variant base="nucleus lateralis globi pallidi" />
  <variant base="Pallidus II" />
  <variant base="Globus pallidus lateralis" />
  <variant base="globus pallidus, lateral part" />
  <variant base="Globus pallidus" />
  <variant base="lateral pallidal segment" />
  <variant base="globus pallidus" />
  <variant base="globus pallidus, external segment" />
  <variant base="Globus pallidus externus" />
</token>
<token canonical="Declive, sublobule b" ref_id="12128">
  <variant base="Declive, sublobule b" />
</token>
<token canonical="Nucleus accumbens" ref_id="11865">
  <variant base="nucleus accumbens" />
  <variant base="Nucleus accumbens" />
  <variant base="accumbens nucleus" />
  <variant base="Nucleus accumbens septi" />
  <variant base="Colliculus nuclei caudati" />
  <variant base="colliculus of caudate nucleus" />
</token>
<token canonical="Declive, sublobule c" ref_id="12129">
  <variant base="Declive, sublobule c" />
</token>
<token canonical="Declive (VI)" ref_id="12126">
  <variant base="Declive (VI)" />
</token>
<token canonical="Caudoputamen" ref_id="11863">
  <variant base="Caudoputamen" />
  <variant base="striatum" />
  <variant base="Corpus striatum" />
  <variant base="caudoputamen" />
  <variant base="caudate-putamen" />
  <variant base="dorsal striatum" />
  <variant base="neostriatum" />
  <variant base="caudate putamen" />
  <variant base="striate nucleus" />
</token>
<token canonical="Declive, sublobule a" ref_id="12127">
  <variant base="Declive, sublobule a" />
</token>
<token canonical="Culmen lobule IV" ref_id="12124">
  <variant base="Culmen lobule IV" />
</token>
<token canonical="Pallidum" ref_id="11861">
  <variant base="paleostriatum" />
  <variant base="pallidum" />
  <variant base="pallidum extended" />
  <variant base="Globus pallidus" />
  <variant base="Pallidum" />
  <variant base="Nucleus pallidus" />
  <variant base="globus pallidus" />
  <variant base="extended pallidum" />
  <variant base="pallidum broadly defined" />
</token>
<token canonical="Culmen lobule V" ref_id="12125">
  <variant base="Culmen lobule V" />
</token>
<token canonical="Central lobule, lobule III sublobule b" ref_id="12122">
  <variant base="Central lobule, lobule III sublobule b" />
</token>
<token canonical="Culmen" ref_id="12123">
  <variant base="lobules IV,V" />
  <variant base="4&amp;5th Cerebellar lobules" />
  <variant base="Culmen anterior, posterior" />
  <variant base="lobule 4" />
  <variant base="culmen of the cerebellum" />
  <variant base="Culmen" />
  <variant base="culmen" />
  <variant base="lobule 5" />
  <variant base="Culmen monticuli" />
  <variant base="lobules 4-5" />
  <variant base="lobules IV, V of vermis" />
</token>
<token canonical="Nucleus of the optic tract" ref_id="12348">
  <variant base="lentiform nucleus of pretectal area" />
  <variant base="nucleus of optic tract" />
  <variant base="large-celled nucleus of optic tract" />
  <variant base="Nucleus of the optic tract" />
  <variant base="nucleus of the optic tract" />
  <variant base="Nucleus magnocellularis tractus optici" />
  <variant base="Nucleus tractus optici" />
</token>
<token canonical="Olivary pretectal nucleus" ref_id="12349">
  <variant base="pretectal olivary nucleus" />
  <variant base="Nucleus praetectalis anterior" />
  <variant base="olivary pretectal nucleus" />
  <variant base="Nucleus olivaris mesencephali" />
  <variant base="Nucleus olivaris colliculi superioris" />
  <variant base="Olivary pretectal nucleus" />
  <variant base="Nucleus olivaris corporis quadrigemini anterioris" />
  <variant base="Nucleus olivaris pretectalis of Fuse" />
  <variant base="olivary nucleus of superior colliculus" />
</token>
<token canonical="Nucleus of the posterior commissure" ref_id="12346">
  <variant base="Nucleus commissura posterior" />
  <variant base="interstitial nucleus of medial longitudinal fasciculus" />
  <variant base="nucleus of Darkschewitsch" />
  <variant base="Nucleus accessorius" />
  <variant base="nucleus of posterior commissure" />
  <variant base="Nucleus interstitialis of posterior commissure" />
  <variant base="Nucleus Darkschewitschi" />
  <variant base="ventral nucleus of posterior commissure" />
  <variant base="Nucleus commissurae posterioris" />
  <variant base="nucleus commissuralis posterioris" />
  <variant base="Nucleus Darkschewitsch" />
  <variant base="nucleus of Darkshevich" />
  <variant base="interstitial nucleus of Cajal" />
  <variant base="Darkshevich&apos;s nucleus" />
  <variant base="Nucleus fasciculi longitudinalis medialis" />
  <variant base="Nucleus interstitialis Cajal" />
  <variant base="Nucleus of the posterior commissure" />
  <variant base="interstitial nucleus of the medial longitudinal fascicle" />
  <variant base="nucleus of the posterior commissure" />
</token>
<token canonical="Posterior pretectal nucleus" ref_id="12347">
  <variant base="Posterior pretectal nucleus" />
</token>
<token canonical="Medial pretectal area" ref_id="12344">
  <variant base="medial pretectal nucleus" />
  <variant base="medial pretectal area" />
  <variant base="Medial pretectal area" />
</token>
<token canonical="Triangular nucleus of the septum" ref_id="11869">
  <variant base="triangular nucleus of the septum" />
  <variant base="triangular nucleus septum" />
  <variant base="Nucleus triangularis septi" />
  <variant base="triangular septal nucleus" />
  <variant base="Nucleus septalis triangularis" />
  <variant base="Triangular nucleus of the septum" />
</token>
<token canonical="Anterior pretectal nucleus" ref_id="12345">
  <variant base="Anterior pretectal nucleus" />
</token>
<token canonical="Auditory areas" ref_id="11868">
  <variant base="auditory areas" />
  <variant base="Auditory areas" />
  <variant base="auditory cortex" />
  <variant base="auditory area" />
  <variant base="temporal auditory areas" />
</token>
<token canonical="Nucleus reuniens rostral division anterior part" ref_id="12342">
  <variant base="Nucleus reuniens rostral division anterior part" />
</token>
<token canonical="Primary motor area" ref_id="11866">
  <variant base="area F1" />
  <variant base="Primary motor area" />
  <variant base="primary somatomotor area" />
  <variant base="primary motor cortex" />
  <variant base="motor strip" />
  <variant base="precentral motor cortex" />
  <variant base="primary motor area" />
  <variant base="precentral motor area" />
  <variant base="somatic motor I" />
  <variant base="motor area" />
  <variant base="motor cortex" />
</token>
<token canonical="Lateral cervical nucleus" ref_id="12343">
  <variant base="lateral cervical nucleus" />
  <variant base="Nucleus cervicalis lateralis" />
  <variant base="Lateral cervical nucleus" />
</token>
<token canonical="Pituitary gland, neural lobe" ref_id="12340">
  <variant base="neural lobe" />
  <variant base="posterior lobe of hypophysis" />
  <variant base="Lobus nervosus" />
  <variant base="infundibular process" />
  <variant base="Pituitary gland, neural lobe" />
  <variant base="Neurohypophysis" />
  <variant base="Lobus posterior" />
  <variant base="neurohypophysis" />
  <variant base="pituitary gland, neural lobe" />
</token>
<token canonical="Central lobule, lobule III sublobule a" ref_id="12121">
  <variant base="Central lobule, lobule III sublobule a" />
</token>
<token canonical="Central lobule, lobule III" ref_id="12120">
  <variant base="Central lobule, lobule III" />
</token>
<token canonical="Bed nuclei of the stria terminalis ventral nucleus" ref_id="11850">
  <variant base="Bed nuclei of the stria terminalis ventral nucleus" />
</token>
<token canonical="Bed nuclei of the stria terminalis posterior division" ref_id="11852">
  <variant base="Bed nuclei of the stria terminalis posterior division" />
</token>
<token canonical="Bed nuclei of the stria terminalis magnocellular nucleus" ref_id="11851">
  <variant base="Bed nuclei of the stria terminalis magnocellular nucleus" />
</token>
<token canonical="Bed nuclei of the stria terminalis interfascicular  nucleus" ref_id="11854">
  <variant base="Bed nuclei of the stria terminalis interfascicular  nucleus" />
</token>
<token canonical="Bed nuclei of the stria terminalis posterior nucleus" ref_id="11853">
  <variant base="Bed nuclei of the stria terminalis posterior nucleus" />
</token>
<token canonical="Superior colliculus intermediate deep gray layer" ref_id="12353">
  <variant base="superior colliculus, deep gray layer" />
  <variant base="superior colliculus intermediate deep gray layer" />
  <variant base="stratum griseum III, profundum" />
  <variant base="deep gray layer of the superior colliculus" />
  <variant base="Superior colliculus intermediate deep gray layer" />
  <variant base="deep gray layer" />
</token>
<token canonical="Bed nuclei of the stria terminalis premedullary nucleus" ref_id="11856">
  <variant base="Bed nuclei of the stria terminalis premedullary nucleus" />
</token>
<token canonical="Superior colliculus intermediate white layer" ref_id="12354">
  <variant base="middle white layer of the superior colliculus" />
  <variant base="middle white layer" />
  <variant base="Superior colliculus intermediate white layer" />
  <variant base="stratum album mediale, stratum lemnisci" />
  <variant base="intermediate white layer of the superior colliculus" />
  <variant base="intermediate white layer" />
  <variant base="superior colliculus intermediate white layer" />
</token>
<token canonical="Bed nuclei of the stria terminalis transverse nucleus" ref_id="11855">
  <variant base="Bed nuclei of the stria terminalis transverse nucleus" />
</token>
<token canonical="Superior colliculus intermediate gray layer sublayer c" ref_id="12355">
  <variant base="Superior colliculus intermediate gray layer sublayer c" />
</token>
<token canonical="Bed nuclei of the stria terminalis cell-sparse zone" ref_id="11858">
  <variant base="Bed nuclei of the stria terminalis cell-sparse zone" />
</token>
<token canonical="Superior colliculus intermediate gray layer sublayer b" ref_id="12356">
  <variant base="Superior colliculus intermediate gray layer sublayer b" />
</token>
<token canonical="Bed nuclei of the stria terminalis strial extension" ref_id="11857">
  <variant base="Bed nuclei of the stria terminalis strial extension" />
</token>
<token canonical="Superior colliculus intermediate gray layer sublayer a" ref_id="12357">
  <variant base="Superior colliculus intermediate gray layer sublayer a" />
</token>
<token canonical="Superior colliculus intermediate gray layer" ref_id="12358">
  <variant base="middle gray layer" />
  <variant base="intermediate gray layer of the superior colliculus" />
  <variant base="superior colliculus intermediate gray layer" />
  <variant base="Superior colliculus intermediate gray layer" />
  <variant base="intermediate gray layer" />
  <variant base="stratum griseum II, mediale" />
  <variant base="middle gray layer of the superior colliculus" />
</token>
<token canonical="Bed nucleus of the anterior commissure" ref_id="11859">
  <variant base="Bed nucleus of the anterior commissure" />
  <variant base="bed nucleus of the anterior commissure" />
  <variant base="nucleus of the anterior commissure" />
  <variant base="nucleus of commissura anterior" />
  <variant base="bed nucleus of anterior commissure" />
  <variant base="Nucleus commissurae anterioris" />
  <variant base="Nucleus interstitialis commissurae anterior" />
  <variant base="Nucleus commissurae anterior" />
</token>
<token canonical="Superior colliculus optic layer" ref_id="12359">
  <variant base="Superior colliculus optic layer" />
  <variant base="Stratum opticum" />
  <variant base="superficial white layer of the superior colliculus" />
  <variant base="optic layer" />
  <variant base="optic layer of the superior colliculus" />
  <variant base="superior colliculus optic layer" />
  <variant base="optic nerve layer of the superior colliculus" />
</token>
<token canonical="Pretectal region" ref_id="12350">
  <variant base="Pretectal region" />
</token>
<token canonical="Superior colliculus intermediate deep white layer" ref_id="12352">
  <variant base="deep white layer" />
  <variant base="Superior colliculus intermediate deep white layer" />
  <variant base="stratum alba profundum" />
  <variant base="deep white layer of the superior colliculus" />
  <variant base="superior colliculus, deep white layer" />
  <variant base="superior colliculus intermediate deep white layer" />
</token>
<token canonical="Parageminal nucleus" ref_id="12351">
  <variant base="Parageminal nucleus" />
</token>
<token canonical="Olfactory areas" ref_id="12102">
  <variant base="Olfactory areas" />
</token>
<token canonical="Primary auditory area" ref_id="12103">
  <variant base="primary auditory area" />
  <variant base="auditory core region" />
  <variant base="Primary auditory area" />
  <variant base="primary auditory cortex" />
</token>
<token canonical="Somatomotor areas" ref_id="12100">
  <variant base="somatic motor areas" />
  <variant base="somatomotor areas" />
  <variant base="Somatomotor areas" />
  <variant base="motor area" />
  <variant base="motor cortex" />
</token>
<token canonical="Visceral sensory-motor areas" ref_id="12101">
  <variant base="visceral sensorimotor areas" />
  <variant base="Visceral sensory-motor areas" />
  <variant base="visceral sensory-motor areas" />
</token>
<token canonical="Bed nuclei of the stria terminalis anteromedial area" ref_id="11843">
  <variant base="Bed nuclei of the stria terminalis anteromedial area" />
</token>
<token canonical="Polymodal association cortex" ref_id="12106">
  <variant base="Polymodal association cortex" />
</token>
<token canonical="Perihinal area" ref_id="12107">
  <variant base="Perihinal area" />
</token>
<token canonical="Bed nuclei of the stria terminalis anterior division" ref_id="11841">
  <variant base="Bed nuclei of the stria terminalis anterior division" />
</token>
<token canonical="Posterior auditory area" ref_id="12104">
  <variant base="posterior auditory field" />
  <variant base="posterior auditory area" />
  <variant base="Posterior auditory area" />
</token>
<token canonical="Bed nuclei of the stria terminalis" ref_id="11840">
  <variant base="Bed nuclei of the stria terminalis" />
  <variant base="bed nuclei of the stria terminalis" />
  <variant base="bed nuclei stria terminalis" />
  <variant base="nuclei of stria terminalis" />
  <variant base="nucleus of stria terminalis" />
</token>
<token canonical="Rostrolateral visual area" ref_id="12105">
  <variant base="Rostrolateral visual area" />
</token>
<token canonical="Medullary reticular nucleus" ref_id="12366">
  <variant base="Medullary reticular nucleus" />
</token>
<token canonical="Bed nuclei of the stria terminalis dorsomedial nucleus" ref_id="11847">
  <variant base="Bed nuclei of the stria terminalis dorsomedial nucleus" />
</token>
<token canonical="Supratrigeminal nucleus" ref_id="12367">
  <variant base="Supratrigeminal nucleus" />
</token>
<token canonical="Bed nuclei of the stria terminalis rhomboid nucleus" ref_id="11846">
  <variant base="bed nuclei stria terminalis, anterior division, rhomboid nucleus" />
  <variant base="rhomboid nucleus of stria terminalis" />
  <variant base="Bed nuclei of the stria terminalis rhomboid nucleus" />
</token>
<token canonical="Medullary reticular nucleus ventral part" ref_id="12364">
  <variant base="Medullary reticular nucleus ventral part" />
</token>
<token canonical="Bed nuclei of the stria terminalis juxtacapsular nucleus" ref_id="11845">
  <variant base="Bed nuclei of the stria terminalis juxtacapsular nucleus" />
  <variant base="juxtacapsular nucleus of stria terminalis" />
  <variant base="bed nuclei stria terminalis, anterior division, juxtacapsular nucleus" />
</token>
<token canonical="Cortical subplate" ref_id="12108">
  <variant base="cortical subplate nuclei" />
  <variant base="cortical subplate" />
  <variant base="Cortical subplate" />
</token>
<token canonical="Medullary reticular nucleus dorsal part" ref_id="12365">
  <variant base="Medullary reticular nucleus dorsal part" />
</token>
<token canonical="Cerebral nuclei" ref_id="12109">
  <variant base="cerebral nuclei" />
  <variant base="Cerebral nuclei" />
  <variant base="subcortical nuclei" />
</token>
<token canonical="Bed nuclei of the stria terminalis oval nucleus" ref_id="11844">
  <variant base="oval nucleus of stria terminalis" />
  <variant base="Bed nuclei of the stria terminalis oval nucleus" />
  <variant base="bed nuclei stria terminalis, anterior division, oval nucleus" />
</token>
<token canonical="Magnocellular reticular nucleus" ref_id="12368">
  <variant base="Magnocellular reticular nucleus" />
  <variant base="magnocellular reticular nucleus" />
  <variant base="magnocellular reticular nucleus, ventral part" />
</token>
<token canonical="Bed nuclei of the stria terminalis fusiform nucleus" ref_id="11849">
  <variant base="Bed nuclei of the stria terminalis fusiform nucleus" />
</token>
<token canonical="Parapyramidal nucleus superficial part" ref_id="12369">
  <variant base="Parapyramidal nucleus superficial part" />
</token>
<token canonical="Dorsal nucleus of the spinal cord, general" ref_id="12363">
  <variant base="Stilling&apos;s column" />
  <variant base="dorsal nucleus of Clarke" />
  <variant base="Columna thoracica" />
  <variant base="Nucleus thoracicus of Clarke" />
  <variant base="thoracic column" />
  <variant base="Nucleus dorsalis of Clarke" />
  <variant base="Nucleus thoracicus posterior" />
  <variant base="Clarke&apos;s nucleus" />
  <variant base="cell column of Clarke" />
  <variant base="posterior thoracic nucleus" />
  <variant base="dorsal nucleus of the spinal cord, general" />
  <variant base="Stilling&apos;s nucleus" />
  <variant base="dorsal nucleus" />
  <variant base="Dorsal nucleus of the spinal cord, general" />
  <variant base="Clarke&apos;s column" />
</token>
<token canonical="Superior colliculus zonal layer" ref_id="12361">
  <variant base="Superior colliculus zonal layer" />
</token>
<token canonical="Superior colliculus superficial gray layer" ref_id="12360">
  <variant base="Superior colliculus superficial gray layer" />
</token>
<token canonical="Nucleus ambiguus, ventral division" ref_id="12570">
  <variant base="ventral division of the ambiguous nucleus" />
  <variant base="nucleus ambiguus, ventral division" />
  <variant base="Nucleus ambiguus, ventral division" />
</token>
<token canonical="Cuneiform nucleus" ref_id="12379">
  <variant base="Nucleus cuneiformis" />
  <variant base="cuneiform nucleus" />
  <variant base="Cuneiform nucleus" />
  <variant base="Area parabigeminalis" />
  <variant base="parabigeminal area" />
</token>
<token canonical="Striatum" ref_id="11838">
  <variant base="striatum broadly defined" />
  <variant base="extended striatum" />
  <variant base="striatum" />
  <variant base="Corpus striatum" />
  <variant base="caudoputamen" />
  <variant base="caudate-putamen" />
  <variant base="dorsal striatum" />
  <variant base="corpus striatum" />
  <variant base="neostriatum" />
  <variant base="Striatum" />
  <variant base="caudate putamen" />
  <variant base="striate nucleus" />
</token>
<token canonical="Parvicellular reticular nucleus" ref_id="12571">
  <variant base="parvicellular reticular nucleus" />
  <variant base="Parvicellular reticular nucleus" />
  <variant base="parvocellular reticular nucleus" />
  <variant base="Nucleus parvocellularis" />
  <variant base="Nucleus reticularis parvicellularis" />
  <variant base="Nucleus reticularis parvocellularis" />
</token>
<token canonical="Pontine reticular nucleus rostral part" ref_id="12376">
  <variant base="oral pontine reticular nucleus" />
  <variant base="pontine reticular nucleus, oral part" />
  <variant base="pontine reticular nucleus, rostral part" />
  <variant base="Nucleus reticularis pontis oralis" />
  <variant base="Nucleus reticularis pontis, pars oralis" />
  <variant base="Pontine reticular nucleus rostral part" />
  <variant base="pontine reticular nucleus rostral part" />
</token>
<token canonical="Presubiculum, layers 1-6" ref_id="11833">
  <variant base="Presubiculum, layers 1-6" />
  <variant base="layers of the presubiculum" />
  <variant base="layers of presubiculum" />
</token>
<token canonical="Gigantocellular reticular nucleus" ref_id="12375">
  <variant base="Gigantocellular reticular nucleus" />
  <variant base="Nucleus reticularis gigantocellularis" />
  <variant base="nucleus gigantocellularis" />
  <variant base="gigantocellular reticular nucleus" />
  <variant base="gigantocellular nucleus" />
  <variant base="magnocellular reticular nucleus, ventral part" />
</token>
<token canonical="Parasubiculum" ref_id="11834">
  <variant base="Regio parasubicularis" />
  <variant base="parasubicular area" />
  <variant base="Parasubiculum" />
  <variant base="Brodmann&apos;s area 49" />
  <variant base="Area parasubicularis" />
  <variant base="parasubiculum" />
  <variant base="Area 49 Brodmann" />
</token>
<token canonical="Postsubiculum" ref_id="11835">
  <variant base="Postsubiculum" />
</token>
<token canonical="Pontine reticular nucleus caudal part" ref_id="12377">
  <variant base="caudal pontine reticular nucleus" />
  <variant base="pontine reticular nucleus, caudal part" />
  <variant base="pontine reticular nucleus caudal part" />
  <variant base="Pontine reticular nucleus caudal part" />
  <variant base="Nucleus reticularis pontis caudalis" />
  <variant base="Nucleus reticularis pontis, pars caudalis" />
</token>
<token canonical="Postsubiculum layers 1-6" ref_id="11836">
  <variant base="Postsubiculum layers 1-6" />
</token>
<token canonical="Flocculus" ref_id="12159">
  <variant base="Flocculus" />
  <variant base="flocculus cerebelli" />
  <variant base="flocculus" />
</token>
<token canonical="Entorhinal area medial part, dorsal zone layers 1-6" ref_id="11830">
  <variant base="Entorhinal area medial part, dorsal zone layers 1-6" />
</token>
<token canonical="Entorhinal area medial part, ventral zone" ref_id="11831">
  <variant base="Entorhinal area medial part, ventral zone" />
</token>
<token canonical="Presubiculum" ref_id="11832">
  <variant base="Area praesubicularis" />
  <variant base="presubiculum" />
  <variant base="Presubiculum" />
  <variant base="Praesubiculum" />
  <variant base="area 27 of Brodmann" />
</token>
<token canonical="Copula pyramidis sublobule a" ref_id="12156">
  <variant base="Copula pyramidis sublobule a" />
</token>
<token canonical="Copula pyramidis" ref_id="12155">
  <variant base="lateral belly of biventer lobule" />
  <variant base="copula of the pyramis" />
  <variant base="copula pyramidis" />
  <variant base="Copula pyramidis" />
</token>
<token canonical="Paraflocculus" ref_id="12158">
  <variant base="Paraflocculus" />
</token>
<token canonical="Copula pyramidis sublobule b" ref_id="12157">
  <variant base="Copula pyramidis sublobule b" />
</token>
<token canonical="Ansiform lobule crus 2" ref_id="12151">
  <variant base="Ansiform lobule crus 2" />
</token>
<token canonical="Ansiform lobule crus 2 sublobule a" ref_id="12152">
  <variant base="Ansiform lobule crus 2 sublobule a" />
</token>
<token canonical="Ansiform lobule crus 2 sublobule b" ref_id="12153">
  <variant base="Ansiform lobule crus 2 sublobule b" />
</token>
<token canonical="Paramedian lobule" ref_id="12154">
  <variant base="Paramedian lobule" />
  <variant base="Lobulus paramedianus cerebelli" />
  <variant base="paramedian lobule of the cerebellum" />
  <variant base="gracile lobule" />
  <variant base="Lobulus gracilis" />
  <variant base="paramedian lobule" />
  <variant base="Lobus paramedianus cerebelli" />
  <variant base="Lobus paramedianus" />
</token>
<token canonical="Ansiform lobule crus 1 sublobule d" ref_id="12150">
  <variant base="Ansiform lobule crus 1 sublobule d" />
</token>
<token canonical="Parapyramidal nucleus" ref_id="12371">
  <variant base="parapyramidal nucleus" />
  <variant base="peripyramidal nucleus" />
  <variant base="Parapyramidal nucleus" />
</token>
<token canonical="Subparafascicular nucleus parvicellular part medial division" ref_id="12577">
  <variant base="Subparafascicular nucleus parvicellular part medial division" />
</token>
<token canonical="Paragigantocellular reticular nucleus lateral part" ref_id="12372">
  <variant base="Paragigantocellular reticular nucleus lateral part" />
</token>
<token canonical="Subparafascicular nucleus parvicellular part lateral division" ref_id="12578">
  <variant base="Subparafascicular nucleus parvicellular part lateral division" />
</token>
<token canonical="Paragigantocellular reticular nucleus dorsal part" ref_id="12373">
  <variant base="Paragigantocellular reticular nucleus dorsal part" />
</token>
<token canonical="Medial geniculate complex" ref_id="12579">
  <variant base="medial geniculate body" />
  <variant base="Corpus geniculatum mediale" />
  <variant base="Nucleus corporis geniculati medialis" />
  <variant base="Corpus geniculatus medialis" />
  <variant base="Nucleus geniculatus medialis" />
  <variant base="Medial geniculate complex" />
  <variant base="medial geniculate nucleus" />
  <variant base="medial geniculate complex" />
</token>
<token canonical="Paragigantocellular reticular nucleus" ref_id="12374">
  <variant base="Paragigantocellular reticular nucleus" />
</token>
<token canonical="Ventral posterolateral nucleus of the thalamus, general" ref_id="12575">
  <variant base="ventral posterior lateral nucleus" />
  <variant base="ventral posterolateral nucleus of thalamus" />
  <variant base="posterolateral ventral nucleus of thalamus" />
  <variant base="Nucleus ventralis posterior lateralis thalami" />
  <variant base="ventral posterolateral nucleus of the thalamus, general" />
  <variant base="Nucleus ventralis thalami posterior lateralis" />
  <variant base="Nucleus ventralis posterolateralis thalami" />
  <variant base="Ventral posterolateral nucleus of the thalamus, general" />
  <variant base="ventroposterolateral nucleus of the thalamus" />
  <variant base="ventral posterolateral thalamic nucleus" />
  <variant base="Nucleus ventralis posterolateralis" />
  <variant base="ventral posterolateral nucleus" />
</token>
<token canonical="Parapyramidal nucleus deep part" ref_id="12370">
  <variant base="Parapyramidal nucleus deep part" />
</token>
<token canonical="Ventral posteromedial nucleus of the thalamus, general" ref_id="12576">
  <variant base="Nucleus ventralis posteromedialis thalami" />
  <variant base="thalamic gustatory nucleus" />
  <variant base="ventral posterior medial nucleus of thalamus" />
  <variant base="ventral posteromedial nucleus of the thalamus" />
  <variant base="Nucleus ventralis posterior medialis thalami" />
  <variant base="Nucleus semilunaris thalami" />
  <variant base="semilunar nucleus" />
  <variant base="Nucleus ventralis posteromedialis" />
  <variant base="Ventral posteromedial nucleus of the thalamus, general" />
  <variant base="Nucleus ventrocaudalis anterior internus" />
  <variant base="ventral posterior medial nucleus" />
  <variant base="arcuate nucleus-3" />
  <variant base="ventral posteromedial thalamic nucleus" />
  <variant base="posteromedial ventral nucleus of thalamus" />
  <variant base="ventral posteromedial nucleus of the thalamus, general" />
  <variant base="arcuate nucleus of thalamus" />
  <variant base="ventral posteromedial nucleus of thalamus" />
  <variant base="Nucleus arcuatus thalami" />
  <variant base="ventral posteromedial nucleus" />
  <variant base="ventroposteromedial nucleus of the thalamus" />
  <variant base="arcuate nucleus" />
</token>
<token canonical="Sensory system, Auditory" ref_id="12583">
  <variant base="auditory sensory system" />
  <variant base="Sensory system, Auditory" />
  <variant base="subcortical auditory system" />
  <variant base="sensory system, auditory" />
</token>
<token canonical="Entorhinal area, lateral part layers 1-6" ref_id="11828">
  <variant base="Entorhinal area, lateral part layers 1-6" />
</token>
<token canonical="Dorsal nucleus of the spinal cord caudal part" ref_id="12582">
  <variant base="Dorsal nucleus of the spinal cord caudal part" />
</token>
<token canonical="Entorhinal area medial part, dorsal zone" ref_id="11829">
  <variant base="Entorhinal area medial part, dorsal zone" />
</token>
<token canonical="Dorsal nucleus of the spinal cord rostral part" ref_id="12581">
  <variant base="Dorsal nucleus of the spinal cord rostral part" />
</token>
<token canonical="Entorhinal area" ref_id="11826">
  <variant base="Area entorhinalis" />
  <variant base="Entorhinal area" />
  <variant base="secondary olfactory cortical area" />
  <variant base="secondary olfactory cortex" />
  <variant base="Cortex entorhinalis" />
  <variant base="Brodmann&apos;s area 28" />
  <variant base="entorhinal cortex" />
  <variant base="area 28 of Brodmann" />
  <variant base="entorhinal area" />
  <variant base="Area entorhinalis ventralis et dorsalis" />
</token>
<token canonical="Paratenial nucleus" ref_id="12580">
  <variant base="Nucleus parataenialis" />
  <variant base="Paratenial nucleus" />
  <variant base="paratenial nucleus of the thalamus" />
  <variant base="paratenial thalamic nucleus" />
  <variant base="Nucleus parataenialis thalami" />
  <variant base="Nuclei parataeniales thalami" />
  <variant base="parataenial nucleus" />
  <variant base="paratenial nucleus" />
  <variant base="Nucleus paratenialis thalami" />
</token>
<token canonical="Entorhinal area, lateral part" ref_id="11827">
  <variant base="entorhinal area, lateral part" />
  <variant base="lateral part of the entorhinal area" />
  <variant base="Entorhinal area, lateral part" />
</token>
<token canonical="Interpeduncular nucleus lateral subnucleus dorsal part" ref_id="12389">
  <variant base="Interpeduncular nucleus lateral subnucleus dorsal part" />
</token>
<token canonical="Hippocampal formation" ref_id="11824">
  <variant base="Hippocampal formation" />
</token>
<token canonical="Interpeduncular nucleus lateral subnucleus intermediate part" ref_id="12388">
  <variant base="Interpeduncular nucleus lateral subnucleus intermediate part" />
</token>
<token canonical="Retrohippocampal region" ref_id="11825">
  <variant base="Retrohippocampal region" />
</token>
<token canonical="Interpeduncular nucleus lateral subnucleus ventral part" ref_id="12387">
  <variant base="Interpeduncular nucleus lateral subnucleus ventral part" />
</token>
<token canonical="Accessory olfactory bulb, mitral layer" ref_id="11822">
  <variant base="accessory olfactory bulb, mitral layer" />
  <variant base="Accessory olfactory bulb, mitral layer" />
  <variant base="mitral layer of the accessory olfactory bulb" />
</token>
<token canonical="Interpeduncular nucleus lateral subnucleus rostral part" ref_id="12386">
  <variant base="Interpeduncular nucleus lateral subnucleus rostral part" />
</token>
<token canonical="Accessory olfactory bulb, granular layer" ref_id="11823">
  <variant base="granular layer of the accessory olfactory bulb" />
  <variant base="Accessory olfactory bulb, granular layer" />
  <variant base="accessory olfactory bulb, granular layer" />
</token>
<token canonical="Accessory olfactory bulb" ref_id="11820">
  <variant base="Accessory olfactory bulb" />
</token>
<token canonical="Accessory olfactory bulb, glomerular layer" ref_id="11821">
  <variant base="glomerular layer of the accessory olfactory bulb" />
  <variant base="accessory olfactory bulb, glomerular layer" />
  <variant base="Accessory olfactory bulb, glomerular layer" />
</token>
<token canonical="Cerebrospinal trunk" ref_id="12169">
  <variant base="Cerebrospinal trunk" />
</token>
<token canonical="Cerebellum" ref_id="12168">
  <variant base="epencephalon-1" />
  <variant base="parencephalon" />
  <variant base="Cerebellum" />
  <variant base="Corpus cerebelli" />
  <variant base="cerebellum" />
</token>
<token canonical="Dentate nucleus magnocellular part" ref_id="12167">
  <variant base="Dentate nucleus magnocellular part" />
</token>
<token canonical="Dentate nucleus parvicellular part" ref_id="12166">
  <variant base="Dentate nucleus parvicellular part" />
</token>
<token canonical="Interposed nucleus main part" ref_id="12164">
  <variant base="Interposed nucleus main part" />
</token>
<token canonical="Dentate nucleus" ref_id="12165">
  <variant base="dentate nucleus" />
  <variant base="Nucleus dentatus cerebelli" />
  <variant base="lateral cerebellar nucleus" />
  <variant base="lateral nucleus of cerebellum" />
  <variant base="Nucleus lateralis cerebelli" />
  <variant base="Dentate nucleus" />
  <variant base="Nucleus dentatus" />
  <variant base="dentate cerebellar nucleus" />
</token>
<token canonical="Interposed nucleus" ref_id="12162">
  <variant base="nucleus interpositus" />
  <variant base="Interposed nucleus" />
  <variant base="Nuclei interpositi" />
  <variant base="interposed nucleus" />
  <variant base="interposed cerebellar nucleus" />
  <variant base="Nucleus interpositus" />
  <variant base="interposed nucleus of the cerebellum" />
</token>
<token canonical="Interposed nucleus parvicellular part" ref_id="12163">
  <variant base="Interposed nucleus parvicellular part" />
</token>
<token canonical="Cerebellar nuclei" ref_id="12160">
  <variant base="Nuclei cerebelli" />
  <variant base="intrinsic nuclei of cerebellum" />
  <variant base="Cerebellar nuclei" />
  <variant base="central nuclei" />
  <variant base="Nuclei cerebellaris" />
  <variant base="deep cerebellar nuclei" />
  <variant base="roof nuclei-2" />
  <variant base="intracerebellar nuclei" />
  <variant base="cerebellar nuclei" />
  <variant base="Nuclei cerebellares" />
</token>
<token canonical="Fastigial nucleus" ref_id="12161">
  <variant base="medial nucleus of cerebellum" />
  <variant base="Nucleus fastigii" />
  <variant base="fastigial nucleus" />
  <variant base="Nucleus fastigius cerebelli" />
  <variant base="Nucleus fastigii cerebelli" />
  <variant base="Nucleus (motorius) tecti cerebelli" />
  <variant base="roof nucleus-1" />
  <variant base="medial cerebellar nucleus" />
  <variant base="fastigial cerebellar nucleus" />
  <variant base="Nucleus fastigiatus" />
  <variant base="medial (fastigial) nucleus" />
  <variant base="Fastigial nucleus" />
</token>
<token canonical="Interpeduncular nucleus central subnucleus" ref_id="12384">
  <variant base="Interpeduncular nucleus central subnucleus" />
</token>
<token canonical="Interpeduncular nucleus intermediate subnucleus" ref_id="12385">
  <variant base="Interpeduncular nucleus intermediate subnucleus" />
</token>
<token canonical="Sensory system, visceral" ref_id="12588">
  <variant base="viscerosensory system" />
  <variant base="Sensory system, visceral" />
  <variant base="sensory system, visceral" />
  <variant base="visceral sensory system" />
</token>
<token canonical="Midbrain reticular nucleus, parvicellular part" ref_id="12382">
  <variant base="midbrain reticular nucleus, parvicellular part" />
  <variant base="Midbrain reticular nucleus, parvicellular part" />
  <variant base="parvicellular part of the midbrain reticular nucleus" />
</token>
<token canonical="Sensory system, humerosensory" ref_id="12589">
  <variant base="Sensory system, humerosensory" />
</token>
<token canonical="Reticular formation" ref_id="12383">
  <variant base="Reticular formation" />
</token>
<token canonical="Nucleus of the lateral lemniscus ventral part" ref_id="12586">
  <variant base="Nucleus of the lateral lemniscus ventral part" />
</token>
<token canonical="Pedunculopontine nucleus" ref_id="12380">
  <variant base="pedunculopontine nucleus" />
  <variant base="Nucleus tegmenti pedunculopontinus" />
  <variant base="Pedunculopontine nucleus" />
  <variant base="Nucleus pedunculopontinus" />
  <variant base="pedunculopontine tegmental nucleus" />
  <variant base="peduncular pontine nucleus" />
</token>
<token canonical="Sensory system, Gustatory" ref_id="12587">
  <variant base="sensory system, gustatory" />
  <variant base="gustatory sensory system" />
  <variant base="Sensory system, Gustatory" />
  <variant base="gustatory system" />
</token>
<token canonical="Midbraiin reticular nucleus, retrorubral area" ref_id="12381">
  <variant base="Midbraiin reticular nucleus, retrorubral area" />
</token>
<token canonical="Nucleus of the lateral lemniscus dorsal part" ref_id="12584">
  <variant base="Nucleus of the lateral lemniscus dorsal part" />
</token>
<token canonical="Main olfactory bulb, inner plexiform layer" ref_id="11819">
  <variant base="inner plexiform layer of the main olfactory bulb" />
  <variant base="main olfactory bulb, inner plexiform layer" />
  <variant base="Main olfactory bulb, inner plexiform layer" />
</token>
<token canonical="Nucleus of the lateral lemniscus horizontal part" ref_id="12585">
  <variant base="Nucleus of the lateral lemniscus horizontal part" />
</token>
<token canonical="Nucleus raphe pontis" ref_id="12398">
  <variant base="Raphe pontis" />
  <variant base="Nucleus raphes pontis" />
  <variant base="raphe of pons" />
  <variant base="pontine raphe nucleus" />
  <variant base="Raphe" />
  <variant base="raphe pontis nucleus" />
  <variant base="Nucleus raphe pontis" />
</token>
<token canonical="Nucleus raphe magnus" ref_id="12397">
  <variant base="Nucleus raphes magnus" />
  <variant base="Nucleus raphe magnus" />
  <variant base="raphe magnus nucleus" />
  <variant base="nucleus raphe magnus" />
</token>
<token canonical="Cerebral cortex" ref_id="11812">
  <variant base="Cortex cerebralis" />
  <variant base="cerebral cortex" />
  <variant base="cortical plate" />
  <variant base="pallium" />
  <variant base="Cerebral cortex" />
  <variant base="Cortex cerebri" />
</token>
<token canonical="Behavioral state system" ref_id="12590">
  <variant base="Behavioral state system" />
</token>
<token canonical="Cortical plate" ref_id="11813">
  <variant base="Cortex cerebralis" />
  <variant base="cerebral cortex" />
  <variant base="cortical plate" />
  <variant base="Cortical plate" />
  <variant base="Cortex cerebri" />
</token>
<token canonical="Nucleus incertus diffuse part" ref_id="12399">
  <variant base="Nucleus incertus diffuse part" />
</token>
<token canonical="Cerebrum" ref_id="11814">
  <variant base="Cerebrum" />
</token>
<token canonical="Main olfactory bulb" ref_id="11815">
  <variant base="olfactory bulb" />
  <variant base="main olfactory bulb" />
  <variant base="Bulbus olfactorius" />
  <variant base="Main olfactory bulb" />
  <variant base="bulbus olfactorius" />
  <variant base="olfactory lobe" />
</token>
<token canonical="Hypothalamic lateral zone, state related" ref_id="12592">
  <variant base="Hypothalamic lateral zone, state related" />
</token>
<token canonical="Main olfactory bulb, glomerular layer" ref_id="11816">
  <variant base="main olfactory bulb, glomerular layer" />
  <variant base="Main olfactory bulb, glomerular layer" />
  <variant base="glomerular layer of the main olfactory bulb" />
</token>
<token canonical="Ventrolateral preoptic nucleus" ref_id="12591">
  <variant base="ventrolateral preoptic nucleus" />
  <variant base="Ventrolateral preoptic nucleus" />
  <variant base="Nucleus intermedius area preoptica" />
  <variant base="sexually dimorphic nucleus" />
  <variant base="interstitial nucleus of the anterior hypothalamus 1" />
  <variant base="intermediate nucleus" />
  <variant base="intermediate nucleus of the preoptic area" />
</token>
<token canonical="Main olfactory bulb, outer plexiform layer" ref_id="11817">
  <variant base="Main olfactory bulb, outer plexiform layer" />
  <variant base="outer plexiform layer of the main olfactory bulb" />
  <variant base="main olfactory bulb, outer plexiform layer" />
</token>
<token canonical="Behavior control column" ref_id="12594">
  <variant base="Behavior control column" />
</token>
<token canonical="Main olfactory bulb, mitral layer" ref_id="11818">
  <variant base="Main olfactory bulb, mitral layer" />
  <variant base="main olfactory bulb, mitral layer" />
  <variant base="mitral layer of the main olfactory bulb" />
</token>
<token canonical="Motor system" ref_id="12593">
  <variant base="Motor system" />
</token>
<token canonical="Pyramus sublobule b" ref_id="12134">
  <variant base="Pyramus sublobule b" />
</token>
<token canonical="Pyramus sublobule a" ref_id="12133">
  <variant base="Pyramus sublobule a" />
</token>
<token canonical="Uvula (IX) sublobule ab" ref_id="12136">
  <variant base="Uvula (IX) sublobule ab" />
</token>
<token canonical="Uvula (IX)" ref_id="12135">
  <variant base="Uvula (IX)" />
</token>
<token canonical="Nodulus (X)" ref_id="12138">
  <variant base="Nodulus (X)" />
</token>
<token canonical="Uvula (IX) sublobule c" ref_id="12137">
  <variant base="Uvula (IX) sublobule c" />
</token>
<token canonical="Nodulus sublobule a" ref_id="12139">
  <variant base="Nodulus sublobule a" />
</token>
<token canonical="Declive, sublobule d" ref_id="12130">
  <variant base="Declive, sublobule d" />
</token>
<token canonical="Folium-tuber vermis (VII)" ref_id="12131">
  <variant base="Folium-tuber vermis (VII)" />
</token>
<token canonical="Pyramus" ref_id="12132">
  <variant base="Pyramis" />
  <variant base="lobule VIII of vermis" />
  <variant base="pyramis of cerebellum" />
  <variant base="pyramis" />
  <variant base="Pyramis vermis" />
  <variant base="lobule VIII of Larsell" />
  <variant base="lobule 8" />
  <variant base="pyramis of the vermis" />
  <variant base="pyramis of vermis" />
  <variant base="Pyramus" />
  <variant base="pyramid of cerebellum" />
  <variant base="pyramus" />
  <variant base="8th Cerebellar lobule" />
</token>
<token canonical="Medial mammillary nucleus, body" ref_id="12595">
  <variant base="body of the medial mammillary nucleus" />
  <variant base="Medial mammillary nucleus, body" />
  <variant base="medial mammillary nucleus, body" />
</token>
<token canonical="Interpeduncular nucleus lateral subnucleus" ref_id="12390">
  <variant base="Interpeduncular nucleus lateral subnucleus" />
</token>
<token canonical="Superior colliculus, motor related" ref_id="12596">
  <variant base="Superior colliculus, motor related" />
</token>
<token canonical="Interpeduncular nucleus dorsomedial subnucleus" ref_id="12391">
  <variant base="Interpeduncular nucleus dorsomedial subnucleus" />
</token>
<token canonical="Postcerebellar and precerebellar nuclei" ref_id="12597">
  <variant base="Postcerebellar and precerebellar nuclei" />
</token>
<token canonical="Interpeduncular nucleus apical subnucleus" ref_id="12392">
  <variant base="Interpeduncular nucleus apical subnucleus" />
</token>
<token canonical="Vestibulomotor regions" ref_id="12598">
  <variant base="Vestibulomotor regions" />
</token>
<token canonical="Interpeduncular nucleus rostral subnucleus" ref_id="12393">
  <variant base="Interpeduncular nucleus rostral subnucleus" />
</token>
<token canonical="Pineal gland" ref_id="12599">
  <variant base="Epiphysis cerebri" />
  <variant base="Epiphysis" />
  <variant base="Glandula pinealis" />
  <variant base="pineal body" />
  <variant base="Corpus pineale" />
  <variant base="Pineal gland" />
  <variant base="Conarium" />
  <variant base="pineal gland" />
</token>
<token canonical="Interpeduncular nucleus" ref_id="12394">
  <variant base="Nucleus interpeduncularis" />
  <variant base="interpeduncular nucleus" />
  <variant base="interpeduncular ganglion" />
  <variant base="Interpeduncular nucleus" />
  <variant base="Nucleus interpeduncularis medialis" />
</token>
<token canonical="Nucleus raphe obscurus" ref_id="12395">
  <variant base="nucleus raphe obscurus" />
  <variant base="Nucleus raphe obscurus" />
  <variant base="Nucleus raphes obscurus" />
  <variant base="raphe obscurus nucleus" />
</token>
<token canonical="Nucleus raphe pallidus" ref_id="12396">
  <variant base="nucleus raphe pallidus" />
  <variant base="raphe pallidus nucleus" />
  <variant base="Nucleus raphes pallidus" />
  <variant base="Nucleus raphe pallidus" />
</token>
<token canonical="Ansiform lobule crus 1 sublobule a" ref_id="12147">
  <variant base="Ansiform lobule crus 1 sublobule a" />
</token>
<token canonical="Ansiform lobule crus 1" ref_id="12146">
  <variant base="Ansiform lobule crus 1" />
</token>
<token canonical="Ansiform lobule" ref_id="12145">
  <variant base="Ansiform lobule" />
  <variant base="ansiform lobule" />
  <variant base="Lobulus ansiformis cerebelli" />
</token>
<token canonical="Simple lobule sublobule b" ref_id="12144">
  <variant base="Simple lobule sublobule b" />
</token>
<token canonical="Ansiform lobule crus 1 sublobule c" ref_id="12149">
  <variant base="Ansiform lobule crus 1 sublobule c" />
</token>
<token canonical="Ansiform lobule crus 1 sublobule b" ref_id="12148">
  <variant base="Ansiform lobule crus 1 sublobule b" />
</token>
<token canonical="Simple lobule" ref_id="12142">
  <variant base="Lobulus simplex" />
  <variant base="Simplex" />
  <variant base="Lobulus quadrangularis pars  caudalis/posterior" />
  <variant base="posterior semilunar lobule" />
  <variant base="Simple lobule" />
  <variant base="posterior quadrangular lobule of cerebellum" />
  <variant base="semilunar lobule-1" />
  <variant base="lobule H VI of Larsell" />
  <variant base="posterior quadrangular lobule" />
  <variant base="posterior crescentic lobule of cerebellum" />
  <variant base="Posterior quadrangulate lobule" />
  <variant base="simple lobule" />
  <variant base="Lobulus quadrangularis pars inferoposterior" />
  <variant base="pars posterior lobuli quadrangularis" />
</token>
<token canonical="Simple lobule sublobule a" ref_id="12143">
  <variant base="Simple lobule sublobule a" />
</token>
<token canonical="Nodulus sublobule b" ref_id="12140">
  <variant base="Nodulus sublobule b" />
</token>
<token canonical="Hemispheric regions" ref_id="12141">
  <variant base="Hemispheric regions" />
</token>
<token canonical="Midline group of the dorsal thalamus" ref_id="12190">
  <variant base="Midline group of the dorsal thalamus" />
</token>
<token canonical="Nucleus reuniens rostral division lateral part" ref_id="12198">
  <variant base="Nucleus reuniens rostral division lateral part" />
</token>
<token canonical="Nucleus reuniens rostral division ventral part" ref_id="12197">
  <variant base="Nucleus reuniens rostral division ventral part" />
</token>
<token canonical="Nucleus reuniens rostral division dorsal part" ref_id="12196">
  <variant base="Nucleus reuniens rostral division dorsal part" />
</token>
<token canonical="Nucleus reuniens" ref_id="12193">
  <variant base="Nucleus reuniens thalami" />
  <variant base="nucleus reuniens" />
  <variant base="Nucleus reuniens" />
  <variant base="reuniens thalamic nucleus" />
  <variant base="Nucleus endymalis" />
  <variant base="nucleus of reunions" />
  <variant base="reuniens nucleus" />
  <variant base="medioventral nucleus" />
</token>
<token canonical="Paraventricular nucleus of the thalamus" ref_id="12191">
  <variant base="Nucleus paramedianus" />
  <variant base="paraventricular nucleus of the thalamus" />
  <variant base="paraventricular gray" />
  <variant base="paraventricular nuclei" />
  <variant base="paraventricular thalamic nucleus" />
  <variant base="paraventricular nucleus of thalamus" />
  <variant base="Nucleus paraventricularis thalami" />
  <variant base="Paraventricular nucleus of the thalamus" />
</token>
<token canonical="Nucleus reuniens rostral division median part" ref_id="12199">
  <variant base="Nucleus reuniens rostral division median part" />
</token>
<token canonical="Thalamus sensory-motor cortex related" ref_id="12172">
  <variant base="Thalamus sensory-motor cortex related" />
</token>
<token canonical="Thalamus" ref_id="12171">
  <variant base="Thalamus" />
</token>
<token canonical="Sensory system" ref_id="12170">
  <variant base="subcortical sensory systems" />
  <variant base="Sensory system" />
  <variant base="sensory system" />
</token>
<token canonical="Anteromedial nucleus of thalamus dorsal part" ref_id="12176">
  <variant base="Anteromedial nucleus of thalamus dorsal part" />
</token>
<token canonical="Anteromedial nucleus of thalamus" ref_id="12175">
  <variant base="Nucleus thalamicus anteromedialis" />
  <variant base="anteromedial nucleus of thalamus" />
  <variant base="Nucleus anterior thalami medialis" />
  <variant base="Anteromedial nucleus of thalamus" />
  <variant base="anteromedial nucleus" />
  <variant base="Nucleus anterior medialis" />
  <variant base="Nucleus anteromedialis" />
  <variant base="Nucleus anterior medialis thalami" />
  <variant base="anteromedial nucleus of the thalamus" />
  <variant base="Nucleus anteromedialis thalami" />
  <variant base="anteromedial thalamic nucleus" />
</token>
<token canonical="Anteroventral nucleus of thalamus" ref_id="12174">
  <variant base="anteroventral nucleus" />
  <variant base="Nucleus anterior thalami ventralis" />
  <variant base="Nucleus anteroventralis thalami" />
  <variant base="Nucleus thalamicus anteroprincipalis" />
  <variant base="Nucleus thalamicus anteroventralis" />
  <variant base="Nucleus anterior ventralis" />
  <variant base="Nucleus anteroinferior" />
  <variant base="anteroventral thalamic nucleus" />
  <variant base="Nucleus anteroventralis" />
  <variant base="anteroventral nucleus of the thalamus" />
  <variant base="anterior ventral nucleus of thalamus" />
  <variant base="Nucleus anterior principalis" />
  <variant base="anteroprincipal thalamic nucleus" />
  <variant base="anteroventral nucleus of thalamus" />
  <variant base="Anteroventral nucleus of thalamus" />
</token>
<token canonical="Anterior group of the dorsal thalamus" ref_id="12173">
  <variant base="Anterior group of the dorsal thalamus" />
</token>
<token canonical="Anteromedial nucleus of thalamus ventral part" ref_id="12177">
  <variant base="Anteromedial nucleus of thalamus ventral part" />
</token>
<token canonical="Anterodorsal nucleus of the thalamus" ref_id="12178">
  <variant base="Nucleus anterior dorsalis thalami" />
  <variant base="anterodorsal nucleus" />
  <variant base="anterodorsal nucleus of the thalamus" />
  <variant base="Nucleus thalamicus anterodorsalis" />
  <variant base="Nucleus anterior dorsalis" />
  <variant base="anterodorsal thalamic nucleus" />
  <variant base="Nucleus anterosuperior" />
  <variant base="Nucleus anterodorsalis of thalamus" />
  <variant base="Nucleus anterodorsalis thalami" />
  <variant base="Anterodorsal nucleus of the thalamus" />
  <variant base="Nucleus anterior thalami dorsalis" />
  <variant base="anterodorsal nucleus of thalamus" />
  <variant base="Nucleus anterodorsalis" />
</token>
<token canonical="Lateral dorsal nucleus of thalamus" ref_id="12181">
  <variant base="lateral dorsal nucleus of thalamus" />
  <variant base="Nucleus lateralis dorsalis of thalamus" />
  <variant base="Nucleus lateralis thalami dorsalis" />
  <variant base="laterodorsal nucleus, superficial part" />
  <variant base="lateral dorsal nucleus of the thalamus" />
  <variant base="lateral dorsal thalamic nucleus" />
  <variant base="lateral dorsal nucleus" />
  <variant base="Nucleus lateralis dorsalis" />
  <variant base="Nucleus lateralis dorsalis thalami" />
  <variant base="Nucleus dorsalis superficialis" />
  <variant base="laterodorsal thalamic nucleus" />
  <variant base="Lateral dorsal nucleus of thalamus" />
  <variant base="laterodorsal nucleus of the thalamus" />
</token>
<token canonical="Interanterodorsal nucleus of the thalamus" ref_id="12180">
  <variant base="interanterodorsal nucleus of the thalamus" />
  <variant base="interanterodorsal nucleus thalamus" />
  <variant base="Nucleus interanterodorsalis" />
  <variant base="Nucleus commissura interanterodorsalis" />
  <variant base="Interanterodorsal nucleus of the thalamus" />
  <variant base="interanterodorsal thalamic nucleus" />
</token>
<token canonical="Mediodorsal nucleus of the thalamus" ref_id="12183">
  <variant base="dorsomedial nucleus" />
  <variant base="mediodorsal thalamic nucleus" />
  <variant base="medial thalamic nucleus" />
  <variant base="medial thalamic nuclei" />
  <variant base="Nucleus dorsomedialis thalami" />
  <variant base="Nucleus mediodorsalis thalami" />
  <variant base="dorsal medial nucleus of thalamus" />
  <variant base="Mediodorsal nucleus of the thalamus" />
  <variant base="dorsomedial nuclear group" />
  <variant base="Nuclei mediales" />
  <variant base="mediodorsal nucleus" />
  <variant base="medial nuclear group" />
  <variant base="Nucleus medialis dorsalis thalami" />
  <variant base="medial dorsal nucleus" />
  <variant base="medial dorsal thalamic nucleus" />
  <variant base="Nucleus medialis dorsalis" />
  <variant base="Nucleus thalamicus mediodorsalis" />
  <variant base="mediodorsal nucleus of the thalamus" />
</token>
<token canonical="Medial group of the dorsal thalamus" ref_id="12182">
  <variant base="Medial group of the dorsal thalamus" />
</token>
<token canonical="Mediodorsal nucleus of the thalamus central part" ref_id="12185">
  <variant base="Mediodorsal nucleus of the thalamus central part" />
</token>
<token canonical="Mediodorsal nucleus of the thalamus medial part" ref_id="12184">
  <variant base="Mediodorsal nucleus of the thalamus medial part" />
</token>
<token canonical="Intermediodorsal nucleus of the thalamus" ref_id="12187">
  <variant base="intermediodorsal nucleus thalamus" />
  <variant base="Intermediodorsal nucleus of the thalamus" />
  <variant base="intermediodorsal nucleus of the thalamus" />
  <variant base="intermediodorsal nucleus" />
  <variant base="intermediodorsal thalamic nucleus" />
</token>
<token canonical="Mediodorsal nucleus of the thalamus lateral part" ref_id="12186">
  <variant base="Mediodorsal nucleus of the thalamus lateral part" />
</token>
<token canonical="Submedial nucleus of the thalamus" ref_id="12188">
  <variant base="submedial nucleus of the thalamus" />
  <variant base="submedius thalamic nucleus" />
  <variant base="gelatinosus thalamic nucleus" />
  <variant base="submedial nucleus of thalamus" />
  <variant base="Submedial nucleus of the thalamus" />
  <variant base="Nucleus submedius thalami" />
  <variant base="submedial nucleus" />
</token>
<token canonical="Perireunensis nucleus" ref_id="12189">
  <variant base="Perireunensis nucleus" />
  <variant base="perireuniens nucleus" />
</token>
<token canonical="Lateral septal nucleus rostral (rostroventral) part ventrolateral zone ventral region" ref_id="11890">
  <variant base="Lateral septal nucleus rostral (rostroventral) part ventrolateral zone ventral region" />
</token>
<token canonical="Lateral septal nucleus rostral (rostroventral) part medial zone" ref_id="11899">
  <variant base="Lateral septal nucleus rostral (rostroventral) part medial zone" />
</token>
<token canonical="Lateral septal nucleus rostral (rostroventral) part ventrolateral zone dorsal region" ref_id="11893">
  <variant base="Lateral septal nucleus rostral (rostroventral) part ventrolateral zone dorsal region" />
</token>
<token canonical="Lateral septal nucleus rostral (rostroventral) part ventrolateral zone" ref_id="11894">
  <variant base="Lateral septal nucleus rostral (rostroventral) part ventrolateral zone" />
</token>
<token canonical="Lateral septal nucleus rostral (rostroventral) part ventrolateral zone dorsal region lateral domain" ref_id="11891">
  <variant base="Lateral septal nucleus rostral (rostroventral) part ventrolateral zone dorsal region lateral domain" />
</token>
<token canonical="Lateral septal nucleus rostral (rostroventral) part ventrolateral zone dorsal region medial domain" ref_id="11892">
  <variant base="Lateral septal nucleus rostral (rostroventral) part ventrolateral zone dorsal region medial domain" />
</token>
<token canonical="Lateral septal nucleus rostral (rostroventral) part medial zone ventral region" ref_id="11897">
  <variant base="Lateral septal nucleus rostral (rostroventral) part medial zone ventral region" />
</token>
<token canonical="Lateral septal nucleus rostral (rostroventral) part medial zone dorsal region" ref_id="11898">
  <variant base="Lateral septal nucleus rostral (rostroventral) part medial zone dorsal region" />
</token>
<token canonical="Lateral septal nucleus rostral (rostroventral) part medial zone ventral region caudal domain" ref_id="11895">
  <variant base="Lateral septal nucleus rostral (rostroventral) part medial zone ventral region caudal domain" />
</token>
<token canonical="Lateral septal nucleus rostral (rostroventral) part medial zone ventral region rostral domain" ref_id="11896">
  <variant base="Lateral septal nucleus rostral (rostroventral) part medial zone ventral region rostral domain" />
</token>
<token canonical="Lateral septal nucleus rostral (rostroventral) part dorsolateral zone medial region" ref_id="11888">
  <variant base="Lateral septal nucleus rostral (rostroventral) part dorsolateral zone medial region" />
</token>
<token canonical="Lateral septal nucleus rostral (rostroventral) part dorsolateral zone" ref_id="11889">
  <variant base="Lateral septal nucleus rostral (rostroventral) part dorsolateral zone" />
</token>
<token canonical="Septohippocampal nucleus" ref_id="11880">
  <variant base="Septohippocampal nucleus" />
  <variant base="Nucleus septohippocampalis" />
  <variant base="septohippocampal nucleus" />
</token>
<token canonical="Septofimbrial nucleus" ref_id="11881">
  <variant base="Nucleus septalis fimbrialis" />
  <variant base="scattered nucleus of the septum" />
  <variant base="Septofimbrial nucleus" />
  <variant base="septofimbrial nucleus" />
  <variant base="nucleus septofimbrialis" />
</token>
<token canonical="Lateral septal nucleus ventral part" ref_id="11882">
  <variant base="Lateral septal nucleus ventral part" />
</token>
<token canonical="Lateral septal nucleus rostral (rostroventral) part dorsolateral zone lateral region ventral domain" ref_id="11883">
  <variant base="Lateral septal nucleus rostral (rostroventral) part dorsolateral zone lateral region ventral domain" />
</token>
<token canonical="Lateral septal nucleus rostral (rostroventral) part dorsolateral zone lateral region dorsal domain" ref_id="11884">
  <variant base="Lateral septal nucleus rostral (rostroventral) part dorsolateral zone lateral region dorsal domain" />
</token>
<token canonical="Lateral septal nucleus rostral (rostroventral) part dorsolateral zone lateral region" ref_id="11885">
  <variant base="Lateral septal nucleus rostral (rostroventral) part dorsolateral zone lateral region" />
</token>
<token canonical="Lateral septal nucleus rostral (rostroventral) part dorsolateral zone medial region ventral domain" ref_id="11886">
  <variant base="Lateral septal nucleus rostral (rostroventral) part dorsolateral zone medial region ventral domain" />
</token>
<token canonical="Lateral septal nucleus rostral (rostroventral) part dorsolateral zone medial region dorsal domain" ref_id="11887">
  <variant base="Lateral septal nucleus rostral (rostroventral) part dorsolateral zone medial region dorsal domain" />
</token>
<token canonical="Spinal nucleus of the trigeminal oral part middle dorsomedial part, ventral zone" ref_id="12522">
  <variant base="Spinal nucleus of the trigeminal oral part middle dorsomedial part, ventral zone" />
</token>
<token canonical="Anterior amygdaloid area" ref_id="11940">
  <variant base="Area anterior amygdalae" />
  <variant base="Area amydaliformis anterior" />
  <variant base="Area amygdaloidea anterior" />
  <variant base="Anterior amygdaloid area" />
  <variant base="anterior amygdalar area" />
  <variant base="anterior amygdaloid area" />
</token>
<token canonical="Spinal nucleus of the trigeminal oral part middle dorsomedial part, dorsal zone" ref_id="12523">
  <variant base="Spinal nucleus of the trigeminal oral part middle dorsomedial part, dorsal zone" />
</token>
<token canonical="Spinal nucleus of the trigeminal oral part rostral dorsomedial part" ref_id="12524">
  <variant base="Spinal nucleus of the trigeminal oral part rostral dorsomedial part" />
</token>
<token canonical="Spinal nucleus of the trigeminal oral part ventrolateral part" ref_id="12525">
  <variant base="Spinal nucleus of the trigeminal oral part ventrolateral part" />
</token>
<token canonical="Spinal nucleus of the trigeminal interpolar part" ref_id="12520">
  <variant base="Spinal nucleus of the trigeminal interpolar part" />
</token>
<token canonical="Spinal nucleus of the trigeminal oral part caudal dorsomedial part" ref_id="12521">
  <variant base="Spinal nucleus of the trigeminal oral part caudal dorsomedial part" />
</token>
<token canonical="Anterior olfactory nucleus dorsal part molecular layer" ref_id="11948">
  <variant base="Anterior olfactory nucleus dorsal part molecular layer" />
</token>
<token canonical="Anterior olfactory nucleus dorsal part" ref_id="11947">
  <variant base="Anterior olfactory nucleus dorsal part" />
</token>
<token canonical="Anterior olfactory nucleus dorsal part pyramidal layer" ref_id="11949">
  <variant base="Anterior olfactory nucleus dorsal part pyramidal layer" />
</token>
<token canonical="Spinal nucleus of the trigeminal oral part" ref_id="12526">
  <variant base="Spinal nucleus of the trigeminal oral part" />
</token>
<token canonical="Ventral auditory areas" ref_id="11944">
  <variant base="auditory cortex, ventral part" />
  <variant base="ventral auditory areas" />
  <variant base="secondary auditory cortex, ventral area" />
  <variant base="Ventral auditory areas" />
</token>
<token canonical="Spinal nucleus of the trigeminal" ref_id="12527">
  <variant base="nucleus of spinal trigeminal tract" />
  <variant base="nucleus radicis descendentis nervi trigemini" />
  <variant base="Nucleus spinalis nervi trigeminalis" />
  <variant base="trigeminospinal nucleus" />
  <variant base="nucleus of descending root of trigeminal" />
  <variant base="spinal nucleus of the trigeminal" />
  <variant base="Nucleus tractus spinalis nervi trigemini" />
  <variant base="nucleus of descending tract of trigeminal" />
  <variant base="Spinal nucleus of the trigeminal" />
  <variant base="Nucleus spinalis nervi trigemini" />
  <variant base="Nucleus inferior nervi trigemini" />
  <variant base="Nucleus tracti spinalis nervi trigemini" />
  <variant base="spinal trigeminal nucleus" />
</token>
<token canonical="Dorsal auditory areas" ref_id="11943">
  <variant base="dorsal auditory areas" />
  <variant base="Dorsal auditory areas" />
  <variant base="secondary auditory cortex, dorsal area" />
  <variant base="auditory cortex, dorsal part" />
</token>
<token canonical="Principal sensory nucleus of the trigeminal" ref_id="12528">
  <variant base="principal sensory nucleus" />
  <variant base="principal trigeminal nucleus" />
  <variant base="pontine nucleus of the trigeminal nerve" />
  <variant base="superior trigeminal nucleus" />
  <variant base="primary nucleus of the trigeminal nerve" />
  <variant base="Nucleus sensorius superior nervi trigemini" />
  <variant base="principal sensory nucleus of the trigeminal nerve" />
  <variant base="Nucleus sensibilis superior nervi trigemini" />
  <variant base="chief trigeminal sensory nucleus" />
  <variant base="Nucleus pontinus nervi trigeminalis" />
  <variant base="chief sensory nucleus" />
  <variant base="principal sensory nucleus of trigeminal nerve" />
  <variant base="principal sensory trigeminal nucleus" />
  <variant base="main sensory nucleus" />
  <variant base="sensory trigeminal nucleus" />
  <variant base="Nucleus principalis nervi trigemini" />
  <variant base="chief sensory trigeminal nucleus" />
  <variant base="Nucleus sensorius principalis nervi trigemini" />
  <variant base="Nucleus pontinus nervi trigemini" />
  <variant base="Principal sensory nucleus of the trigeminal" />
  <variant base="principal sensory nucleus of the trigeminal" />
</token>
<token canonical="Anterior olfactory nucleus" ref_id="11946">
  <variant base="Nucleus olfactorius anterior" />
  <variant base="anterior olfactory nucleus" />
  <variant base="retrobulbar region" />
  <variant base="Regio retrobulbaris" />
  <variant base="Area retrobulbaris" />
  <variant base="Anterior olfactory nucleus" />
</token>
<token canonical="Gustatory areas" ref_id="11945">
  <variant base="gustatory areas" />
  <variant base="area Gu of Paxinos" />
  <variant base="Gustatory areas" />
  <variant base="gustatory cortex" />
  <variant base="gustatory area" />
  <variant base="primary taste cortex" />
</token>
<token canonical="Mesencephalic nucleus of the trigeminal" ref_id="12529">
  <variant base="Mesencephalic nucleus of the trigeminal" />
</token>
<token canonical="Sensory ganglia" ref_id="12921">
  <variant base="Sensory ganglia" />
</token>
<token canonical="Ganglia" ref_id="12920">
  <variant base="Ganglia" />
</token>
<token canonical="distal glossopharyngeal ganglion" ref_id="12929">
  <variant base="distal glossopharyngeal ganglion" />
</token>
<token canonical="proximal glossopharyngeal ganglion" ref_id="12928">
  <variant base="proximal glossopharyngeal ganglion" />
</token>
<token canonical="vestibular ganglion" ref_id="12927">
  <variant base="vestibular ganglion" />
  <variant base="vestibular ganglion of Scarpa" />
  <variant base="Scarpa&apos;s ganglion" />
</token>
<token canonical="spiral ganglion" ref_id="12926">
  <variant base="auditory ganglion" />
  <variant base="spiral ganglion" />
</token>
<token canonical="geniculate ganglion" ref_id="12925">
  <variant base="geniculate ganglion of facial nerve" />
  <variant base="geniculate ganglion" />
</token>
<token canonical="trigeminal ganglion" ref_id="12924">
  <variant base="semilunar ganglion" />
  <variant base="Ganglion trigeminale" />
  <variant base="Gasserian ganglion" />
  <variant base="trigeminal ganglion" />
</token>
<token canonical="terminal ganglion" ref_id="12923">
  <variant base="terminal ganglion" />
</token>
<token canonical="Cranial sensory ganglia" ref_id="12922">
  <variant base="Cranial sensory ganglia" />
</token>
<token canonical="Cuneate nucleus" ref_id="12513">
  <variant base="Burdach&apos;s nucleus" />
  <variant base="cuneate nucleus" />
  <variant base="Cuneate nucleus" />
  <variant base="Nucleus cuneatus" />
  <variant base="Nucleus restiformis" />
  <variant base="cuneate nucleus of the medulla" />
  <variant base="Nucleus cuneatus medialis" />
</token>
<token canonical="Anterior olfactory nucleus lateral part" ref_id="11953">
  <variant base="Anterior olfactory nucleus lateral part" />
</token>
<token canonical="Anterior olfactory nucleus external part pyramidal layer" ref_id="11952">
  <variant base="Anterior olfactory nucleus external part pyramidal layer" />
</token>
<token canonical="External cuneate nucleus" ref_id="12511">
  <variant base="Nucleus cuneatus lateralis" />
  <variant base="Nucleus Monakow" />
  <variant base="accessory cuneate nucleus" />
  <variant base="external cuneate nucleus" />
  <variant base="Nucleus funiculi cuneatus externus" />
  <variant base="lateral cuneate nucleus" />
  <variant base="nucleus of corpus restiforme" />
  <variant base="Nucleus cuneatis externus" />
  <variant base="Nucleus cuneatus accessorius" />
  <variant base="External cuneate nucleus" />
</token>
<token canonical="Anterior olfactory nucleus external part molecular layer" ref_id="11951">
  <variant base="Anterior olfactory nucleus external part molecular layer" />
</token>
<token canonical="Nucleus z" ref_id="12512">
  <variant base="nucleus Z" />
  <variant base="Nucleus z" />
  <variant base="nucleus z" />
</token>
<token canonical="Anterior olfactory nucleus external part" ref_id="11950">
  <variant base="Anterior olfactory nucleus external part" />
</token>
<token canonical="Lateral spinal nucleus" ref_id="12510">
  <variant base="Lateral spinal nucleus" />
</token>
<token canonical="Spinal nucleus of the trigeminal caudal part" ref_id="12519">
  <variant base="Spinal nucleus of the trigeminal caudal part" />
</token>
<token canonical="Anterior olfactory nucleus posteroventral part" ref_id="11959">
  <variant base="Anterior olfactory nucleus posteroventral part" />
</token>
<token canonical="Anterior olfactory nucleus medial part pyramidal layer" ref_id="11958">
  <variant base="Anterior olfactory nucleus medial part pyramidal layer" />
</token>
<token canonical="Dorsal column nuclei" ref_id="12517">
  <variant base="Dorsal column nuclei" />
</token>
<token canonical="Paratrigeminal nucleus" ref_id="12518">
  <variant base="Nucleus paratrigeminalis" />
  <variant base="Paratrigeminal nucleus" />
  <variant base="paratrigeminal nucleus" />
  <variant base="lateral cervical nucleus, trigeminal extension" />
</token>
<token canonical="Anterior olfactory nucleus medial part" ref_id="11956">
  <variant base="Anterior olfactory nucleus medial part" />
</token>
<token canonical="Gracile nucleus median part" ref_id="12515">
  <variant base="Gracile nucleus median part" />
</token>
<token canonical="Anterior olfactory nucleus lateral part pyramidal layer" ref_id="11955">
  <variant base="Anterior olfactory nucleus lateral part pyramidal layer" />
</token>
<token canonical="Gracile nucleus, principal part" ref_id="12516">
  <variant base="Gracile nucleus, principal part" />
</token>
<token canonical="Anterior olfactory nucleus lateral part molecular layer" ref_id="11954">
  <variant base="Anterior olfactory nucleus lateral part molecular layer" />
</token>
<token canonical="Major island of Calleja" ref_id="11918">
  <variant base="islands of Calleja, major island" />
  <variant base="Major island of Calleja" />
  <variant base="major island of Calleja" />
  <variant base="large island of Calleja" />
</token>
<token canonical="Islands of Calleja" ref_id="11919">
  <variant base="Insula Callejae" />
  <variant base="Islands of Calleja" />
  <variant base="islands of Calleja" />
</token>
<token canonical="Superior olivary complex" ref_id="12500">
  <variant base="Oliva superior" />
  <variant base="superior olivary complex" />
  <variant base="Superior olivary complex" />
  <variant base="Nucleus olivaris metencephali" />
  <variant base="Nucleus olivaris superior" />
  <variant base="superior olive" />
  <variant base="superior olivary nucleus" />
  <variant base="Regio olivaris superioris" />
  <variant base="Nucleus olivaris rostralis" />
  <variant base="Nucleus olivaris superioris" />
  <variant base="superior olivary nuclei" />
</token>
<token canonical="Nucleus of the trapezoid body" ref_id="12501">
  <variant base="nucleus of the trapezoid body" />
  <variant base="Nucleus of the trapezoid body" />
  <variant base="medial nucleus of trapezoid body" />
  <variant base="medial nucleus of the trapezoid body" />
</token>
<token canonical="Interstitial nucleus of the auditory nerve" ref_id="12502">
  <variant base="interstitial nucleus auditory nerve" />
  <variant base="Interstitial nucleus of the auditory nerve" />
  <variant base="interstitial nucleus of the auditory nerve" />
</token>
<token canonical="Olfactory tubercle polymorph layer" ref_id="11920">
  <variant base="Olfactory tubercle polymorph layer" />
</token>
<token canonical="Granular lamina of the cochlear nuclei" ref_id="12503">
  <variant base="Granular lamina of the cochlear nuclei" />
  <variant base="granular layer of the cochlear nuclei" />
  <variant base="granular lamina of the cochlear nuclei" />
  <variant base="cochlear nuclei, granular lamina" />
</token>
<token canonical="Secondary motor area" ref_id="11922">
  <variant base="Secondary motor area" />
</token>
<token canonical="Subpeduncular granular region of the cochlear nuclei" ref_id="12504">
  <variant base="cochlear nucleus, subpeduncular granular region" />
  <variant base="subpeduncular granular region of the cochlear nuclei" />
  <variant base="Subpeduncular granular region of the cochlear nuclei" />
  <variant base="cochlear nuclei, subpeduncular granular region" />
</token>
<token canonical="Ventral coclear nucleus posterior part" ref_id="12505">
  <variant base="ventral coclear nucleus posterior part" />
  <variant base="ventral cochlear nucleus, posterior part" />
  <variant base="posteroventral cochlear nucleus" />
  <variant base="Posterior Ventral Cochlear Nucleus" />
  <variant base="posterior part of the ventral cochlear nucleus" />
  <variant base="Ventral coclear nucleus posterior part" />
  <variant base="Nucleus cochlearis posteroventralis" />
</token>
<token canonical="Olfactory tubercle pyramidal layer" ref_id="11921">
  <variant base="Olfactory tubercle pyramidal layer" />
</token>
<token canonical="Ventral coclear nucleus anterior part" ref_id="12506">
  <variant base="Ventral coclear nucleus anterior part" />
  <variant base="Anterior Ventral Cochlear Nucleus" />
  <variant base="anterior part of the ventral cochlear nucleus" />
  <variant base="anteroventral cochlear nucleus" />
  <variant base="anteroventral auditory nucleus" />
  <variant base="Nucleus cochlearis anteroventralis" />
  <variant base="ventral cochlear nucleus, anterior part" />
</token>
<token canonical="Olfactory tubercle" ref_id="11924">
  <variant base="Area olfactoria" />
  <variant base="anterior perforated substance" />
  <variant base="rostral perforated substance" />
  <variant base="olfactory tubercle" />
  <variant base="tuber olfactorium" />
  <variant base="Eminentia parolfactoria" />
  <variant base="anterior perforated space" />
  <variant base="anterior perforated area" />
  <variant base="Tuberculum olfactorium" />
  <variant base="olfactory area" />
  <variant base="Olfactory tubercle" />
  <variant base="Substantia perforata anterior" />
</token>
<token canonical="Ventral coclear nucleus" ref_id="12507">
  <variant base="Ventral coclear nucleus" />
</token>
<token canonical="Olfactory tubercle molecular layer" ref_id="11923">
  <variant base="Olfactory tubercle molecular layer" />
</token>
<token canonical="Dorsal coclear nucleus" ref_id="12508">
  <variant base="Dorsal coclear nucleus" />
</token>
<token canonical="Intercalated nuclei of the amygdala" ref_id="11926">
  <variant base="Intercalated nuclei of the amygdala" />
</token>
<token canonical="Cochlear nuclei" ref_id="12509">
  <variant base="Nuclei cochleares" />
  <variant base="Cochlear nuclei" />
  <variant base="cochlear nuclei" />
  <variant base="cochlear nucleus" />
</token>
<token canonical="Striatal fundus" ref_id="11925">
  <variant base="fundus striati" />
  <variant base="Striatal fundus" />
  <variant base="striatal fundus" />
  <variant base="fundus of the striatum" />
</token>
<token canonical="Medial nucleus of the amygdala posteroventral part" ref_id="11928">
  <variant base="medial nucleus of the amygdala posteroventral part" />
  <variant base="Medial nucleus of the amygdala posteroventral part" />
  <variant base="medial amygdalar nucleus, posteroventral part" />
  <variant base="posteroventral part of the medial amygdalar nucleus" />
</token>
<token canonical="Bed nucleus of the accessory olfactory part" ref_id="11927">
  <variant base="Bed nucleus of the accessory olfactory part" />
</token>
<token canonical="Medial nucleus of the amygdala posterodorsal part,sublayer c" ref_id="11929">
  <variant base="Medial nucleus of the amygdala posterodorsal part,sublayer c" />
</token>
<token canonical="Medial nucleus of the amygdala posterodorsal part,sublayer a" ref_id="11931">
  <variant base="Medial nucleus of the amygdala posterodorsal part,sublayer a" />
</token>
<token canonical="Medial nucleus of the amygdala posterodorsal part,sublayer b" ref_id="11930">
  <variant base="Medial nucleus of the amygdala posterodorsal part,sublayer b" />
</token>
<token canonical="Medial nucleus of the amygdala" ref_id="11935">
  <variant base="Medial nucleus of the amygdala" />
</token>
<token canonical="Medial nucleus of the amygdala anterodorsal part" ref_id="11934">
  <variant base="anterodorsal part of the medial amygdalar nucleus" />
  <variant base="medial amygdalar nucleus, anterodorsal part" />
  <variant base="Medial nucleus of the amygdala anterodorsal part" />
</token>
<token canonical="Medial nucleus of the amygdala anteroventral part" ref_id="11933">
  <variant base="anteroventral part of the medial amygdalar nucleus" />
  <variant base="medial nucleus of the amygdala anteroventral part" />
  <variant base="medial amygdalar nucleus, anteroventral part" />
  <variant base="Medial nucleus of the amygdala anteroventral part" />
</token>
<token canonical="Medial nucleus of the amygdala posterodorsal part" ref_id="11932">
  <variant base="posterodorsal part of the medial amygdalar nucleus" />
  <variant base="medial nucleus of the amygdala posterodorsal part" />
  <variant base="Medial nucleus of the amygdala posterodorsal part" />
  <variant base="medial amygdalar nucleus, posterodorsal part" />
</token>
<token canonical="Central nucleus of amygdala" ref_id="11939">
  <variant base="Central nucleus of amygdala" />
  <variant base="central amygdaloid nucleus" />
  <variant base="central nucleus of amygdala" />
  <variant base="Nucleus amygdalae centralis" />
  <variant base="Nucleus centralis amygdalae" />
  <variant base="Nucleus amygdaloideus centralis" />
  <variant base="central amygdalar nucleus" />
  <variant base="central nucleus amygdala" />
  <variant base="lateral division of the central nucleus of the amygdala" />
</token>
<token canonical="Central nucleus of amygdala medial part" ref_id="11938">
  <variant base="central nucleus of amygdala medial part" />
  <variant base="Central nucleus of amygdala medial part" />
  <variant base="central amygdalar nucleus, medial part" />
  <variant base="medial part of the central amygdalar nucleus" />
</token>
<token canonical="Central nucleus of amygdala lateral part" ref_id="11937">
  <variant base="central amygdalar nucleus, lateral part" />
  <variant base="lateral part of the central amygdalar nucleus" />
  <variant base="central nucleus of amygdala lateral part" />
  <variant base="Central nucleus of amygdala lateral part" />
</token>
<token canonical="Central nucleus of amygdala capsular part" ref_id="11936">
  <variant base="capsular part of the central amygdalar nucleus" />
  <variant base="central amygdalar nucleus, capsular part" />
  <variant base="central nucleus of amygdala capsular part" />
  <variant base="Central nucleus of amygdala capsular part" />
</token>
<token canonical="Submucosal plexus" ref_id="12959">
  <variant base="Submucosal plexus" />
</token>
<token canonical="Nucleus proprius of the spinal cord" ref_id="12561">
  <variant base="Nucleus proprius dorsalis" />
  <variant base="nucleus proprius" />
  <variant base="proper sensory nucleus" />
  <variant base="Nucleus proprius cornu dorsalis" />
  <variant base="Nucleus proprius columnae posterioris" />
  <variant base="Nucleus proprius of the spinal cord" />
</token>
<token canonical="otic ganglion" ref_id="12955">
  <variant base="otic ganglion" />
</token>
<token canonical="Sacral parasympathetic ganglia" ref_id="12956">
  <variant base="Sacral parasympathetic ganglia" />
</token>
<token canonical="Enteric nervous system" ref_id="12958">
  <variant base="Enteric nervous system" />
</token>
<token canonical="Parasympathetic ganglia" ref_id="12951">
  <variant base="Parasympathetic ganglia" />
</token>
<token canonical="Cranial parasympathetic ganglia" ref_id="12952">
  <variant base="Cranial parasympathetic ganglia" />
</token>
<token canonical="ciliary ganglion" ref_id="12953">
  <variant base="ciliary ganglion" />
</token>
<token canonical="pterygopalatine ganglion" ref_id="12954">
  <variant base="pterygopalatine ganglion" />
</token>
<token canonical="inferior mesenteric ganglion" ref_id="12950">
  <variant base="inferior mesenteric ganglion" />
</token>
<token canonical="Anterior periventricular nucleus of the hypothalamus" ref_id="12303">
  <variant base="Anterior periventricular nucleus of the hypothalamus" />
</token>
<token canonical="Dorsomedial nucleus of the hypothalamus" ref_id="12302">
  <variant base="dorsomedial nucleus of the hypothalamus" />
  <variant base="dorsomedial hypothalamic nucleus" />
  <variant base="dorsomedial nucleus" />
  <variant base="Nucleus dorsomedialis hypothalami" />
  <variant base="dorsomedial nucleus hypothalamus" />
  <variant base="dorsomedial nucleus of hypothalamus" />
  <variant base="Dorsomedial nucleus of the hypothalamus" />
  <variant base="Nucleus hypothalamicus dorsomedialis" />
</token>
<token canonical="Paraventricular hypothalamic nucleus, parvicellular division, medial parvicellular part, dorsal zone" ref_id="12305">
  <variant base="Paraventricular hypothalamic nucleus, parvicellular division, medial parvicellular part, dorsal zone" />
</token>
<token canonical="Paraventricular hypothalamic nucleus, parvicellular division, periventricular part" ref_id="12304">
  <variant base="Paraventricular hypothalamic nucleus, parvicellular division, periventricular part" />
</token>
<token canonical="Somatosensory areas" ref_id="11987">
  <variant base="Somatosensory areas" />
  <variant base="somatosensory areas" />
  <variant base="somesthetic areas" />
</token>
<token canonical="Primary somatosensory area" ref_id="11988">
  <variant base="primary somatic sensory area" />
  <variant base="somatic area I" />
  <variant base="somatic afferent area I" />
  <variant base="primary somesthetic cortex" />
  <variant base="Primary somatosensory area" />
  <variant base="primary somatosensory area" />
  <variant base="somatosensory strip" />
  <variant base="primary somatosensory cortex" />
  <variant base="anterior parietal cortex" />
  <variant base="postcentral tactile area" />
  <variant base="somatic sensory I" />
  <variant base="primary somesthetic area" />
  <variant base="primary somatosensory areas" />
</token>
<token canonical="Primary somatosensory area barrel field" ref_id="11989">
  <variant base="Primary somatosensory area barrel field" />
</token>
<token canonical="Dorsomedial nucleus of the hypothalamus anterior part" ref_id="12301">
  <variant base="Dorsomedial nucleus of the hypothalamus anterior part" />
</token>
<token canonical="Dorsomedial nucleus of the hypothalamus posterior part" ref_id="12300">
  <variant base="Dorsomedial nucleus of the hypothalamus posterior part" />
</token>
<token canonical="Superior salivatory nucleus" ref_id="12567">
  <variant base="Nucleus salivarius superior" />
  <variant base="Nucleus salivatorius cranialis" />
  <variant base="Nucleus salivatorius superior" />
  <variant base="Nucleus salivatorius rostralis" />
  <variant base="Superior salivatory nucleus" />
  <variant base="superior salivatory nucleus" />
</token>
<token canonical="Cortical amygdalar area anterior part" ref_id="11983">
  <variant base="Cortical amygdalar area anterior part" />
</token>
<token canonical="Edinger-Westphal nucleus" ref_id="12566">
  <variant base="Nucleus nervi oculomotorii parvocellularis" />
  <variant base="Nuclei accessorii nervi oculomtorii" />
  <variant base="Edinger-Westphal nucleus" />
  <variant base="Nucleus Westphal-Edinger" />
  <variant base="oculomotor nucleus, parvicellular part" />
  <variant base="Edinger-Westphal nucleus of  oculomotor nerve" />
  <variant base="parvocellular oculomotor nucleus" />
  <variant base="Nucleus nervi oculomotorii Edinger-Westphal" />
  <variant base="Nucleus Edinger Westphal" />
  <variant base="accessory oculomotor nucleus" />
  <variant base="oculomotor nucleus, parvocellular part" />
  <variant base="Nucleus rostralis nervi oculomotorii" />
</token>
<token canonical="Cortical amygdalar area posterior part" ref_id="11984">
  <variant base="Cortical amygdalar area posterior part" />
</token>
<token canonical="Dorsal motor nucleus of the vagus nerve" ref_id="12569">
  <variant base="dorsal motor nucleus" />
  <variant base="Nucleus vagalis dorsalis" />
  <variant base="dorsal efferent nucleus of vagus" />
  <variant base="Dorsal motor nucleus of the vagus nerve" />
  <variant base="dorsal nucleus of vagus nerve" />
  <variant base="Nucleus dorsalis motorius nervi vagi" />
  <variant base="dorsal motor nucleus of vagus nerve" />
  <variant base="Nucleus dorsalis nervi vagi" />
  <variant base="dorsal motor nucleus of the vagus nerve" />
  <variant base="Nucleus alaris" />
  <variant base="dorsal vagal nucleus" />
</token>
<token canonical="Cortical amygdalar area posterior part lateral zone" ref_id="11985">
  <variant base="Cortical amygdalar area posterior part lateral zone" />
</token>
<token canonical="Inferior salivatory nucleus" ref_id="12568">
  <variant base="Inferior salivatory nucleus" />
  <variant base="Nucleus salivatorius inferior nervi glossopharyngei" />
  <variant base="inferior salivatory nucleus" />
  <variant base="Nucleus salivatorius inferior" />
  <variant base="Nucleus salivatorius caudalis" />
  <variant base="Nucleus salivarius inferior" />
</token>
<token canonical="Cortical amygdalar area posterior part medial zone" ref_id="11986">
  <variant base="Cortical amygdalar area posterior part medial zone" />
</token>
<token canonical="Basal nucleus of the spinal cord, general" ref_id="12563">
  <variant base="Basal nucleus of the spinal cord, general" />
</token>
<token canonical="Paraventricular hypothalamic nucleus, parvicellular division" ref_id="12307">
  <variant base="Paraventricular hypothalamic nucleus, parvicellular division" />
  <variant base="Paraventricular nucleus of the hypothalamus, parvicellular division" />
  <variant base="parvicellular division of the paraventricular nucleus" />
  <variant base="paraventricular hypothalamic nucleus, parvicellular division" />
</token>
<token canonical="Nucleus of the spinal accessory nerve" ref_id="12562">
  <variant base="nucleus accessorius columnae anterioris medullae spinalis" />
  <variant base="nucleus of the spinal accessory nerve" />
  <variant base="Nucleus of the spinal accessory nerve" />
  <variant base="Nucleus nervi accessorii" />
  <variant base="nucleus of the accessory nerve" />
  <variant base="nucleus of accessory nerve" />
  <variant base="accessory nucleus of anterior column of spinal cord" />
</token>
<token canonical="Paraventricular hypothalamic nucleus, parvicellular division, anterior parvicellular part" ref_id="12306">
  <variant base="Paraventricular hypothalamic nucleus, parvicellular division, anterior parvicellular part" />
</token>
<token canonical="Nucleus of the lateral olfactory tract pyramidal layer" ref_id="11980">
  <variant base="Nucleus of the lateral olfactory tract pyramidal layer" />
</token>
<token canonical="Basal nucleus of the spinal cord" ref_id="12565">
  <variant base="Basal nucleus of the spinal cord" />
</token>
<token canonical="Paraventricular hypothalamic nucleus, magnocellular division, posterior magnocellular part, medial zone" ref_id="12309">
  <variant base="Paraventricular hypothalamic nucleus, magnocellular division, posterior magnocellular part, medial zone" />
</token>
<token canonical="Nucleus of the lateral olfactory tract dorsal cap" ref_id="11981">
  <variant base="Nucleus of the lateral olfactory tract dorsal cap" />
</token>
<token canonical="Paraventricular hypothalamic nucleus, magnocellular division, posterior magnocellular part, lateral zone" ref_id="12308">
  <variant base="Paraventricular hypothalamic nucleus, magnocellular division, posterior magnocellular part, lateral zone" />
</token>
<token canonical="Hypoglossal nucleus" ref_id="12564">
  <variant base="hypoglossal nucleus" />
  <variant base="Nucleus hypoglossalis" />
  <variant base="Nucleus nervi hypoglossi" />
  <variant base="Hypoglossal nucleus" />
  <variant base="hypoglossal nerve nucleus" />
</token>
<token canonical="Cortical amygdalar area" ref_id="11982">
  <variant base="Nucleus amygdalae corticalis" />
  <variant base="Cortical amygdalar area" />
  <variant base="cortical amygdalar nucleus" />
  <variant base="cortical amygdalar area" />
  <variant base="Nucleus corticalis amygdalae" />
  <variant base="ventral cortical amygdaloid nucleus" />
  <variant base="ventral cortical nucleus" />
  <variant base="cortical amygdaloid nucleus" />
  <variant base="para-amygdaloid cortex" />
  <variant base="periamygdaloid cortex" />
  <variant base="Cortex periamygdaloideus" />
</token>
<token canonical="Sensory System, Somatosensory" ref_id="12550">
  <variant base="Sensory System, Somatosensory" />
</token>
<token canonical="Myenteric plexus" ref_id="12960">
  <variant base="Myenteric plexus" />
</token>
<token canonical="Anterior laterolateral visual area" ref_id="11998">
  <variant base="Anterior laterolateral visual area" />
</token>
<token canonical="Anterolateral visual area" ref_id="11999">
  <variant base="Anterolateral visual area" />
</token>
<token canonical="Visceral area" ref_id="11996">
  <variant base="granular insular cortex" />
  <variant base="visceral cortex" />
  <variant base="area Ig of Mesulam" />
  <variant base="Visceral area" />
  <variant base="insular isocortical belt" />
  <variant base="granular domain" />
  <variant base="visceral area" />
  <variant base="Cortex insularis granularis" />
  <variant base="granular insular area" />
  <variant base="granular insula" />
  <variant base="granular-isocortical insula" />
</token>
<token canonical="Nucleus ambiguus dorsal division" ref_id="12558">
  <variant base="Nucleus ambiguus dorsal division" />
</token>
<token canonical="Reticular nucleus of the spinal cord" ref_id="12557">
  <variant base="reticular process" />
  <variant base="reticular nucleus of the spinal cord" />
  <variant base="Reticular nucleus of the spinal cord" />
</token>
<token canonical="Visual areas" ref_id="11997">
  <variant base="visual areas" />
  <variant base="Visual areas" />
  <variant base="visual cortex" />
</token>
<token canonical="Primary somatosensory area tupper limb" ref_id="11994">
  <variant base="Primary somatosensory area tupper limb" />
</token>
<token canonical="Efferent vesstibular nucleus" ref_id="12556">
  <variant base="Efferent vesstibular nucleus" />
</token>
<token canonical="Supplemental somatosensory area" ref_id="11995">
  <variant base="SII area" />
  <variant base="second somatic sensory area" />
  <variant base="Supplemental somatosensory area" />
  <variant base="somatic afferent area II" />
  <variant base="secondary somatosensory cortex" />
  <variant base="supplementary somatosensory area" />
  <variant base="supplemental somatosensory area" />
  <variant base="second sensory area" />
  <variant base="supplemental somatosensory areas" />
  <variant base="area SII of Woolsey-1958" />
</token>
<token canonical="Efferent cochlear group" ref_id="12555">
  <variant base="Efferent cochlear group" />
</token>
<token canonical="Primary somatosensory area nose" ref_id="11992">
  <variant base="Primary somatosensory area nose" />
</token>
<token canonical="Substantia gelatinosa of the spinal cord" ref_id="12554">
  <variant base="Rexed&apos;s lamina II" />
  <variant base="gelatinous substance of posterior horn of spinal cord" />
  <variant base="Substantia gelatinosa of Rolando" />
  <variant base="Substantia gelatinosa" />
  <variant base="Lamina 2" />
  <variant base="Lamina spinalis II" />
  <variant base="Substantia gelatinosa of the spinal cord" />
  <variant base="Rolando&apos;s substance" />
  <variant base="lamina II" />
  <variant base="substantia gelatinosa of the spinal cord" />
  <variant base="gelatinous substance" />
</token>
<token canonical="Primary somatosensory area trunk" ref_id="11993">
  <variant base="Primary somatosensory area trunk" />
</token>
<token canonical="Primary somatosensory area lower limb" ref_id="11990">
  <variant base="Primary somatosensory area lower limb" />
</token>
<token canonical="Accessory facial nucleus" ref_id="12552">
  <variant base="accessory facial nucleus" />
  <variant base="accessory facial motor nucleus" />
  <variant base="accessory abducens nucleus" />
  <variant base="Accessory facial nucleus" />
  <variant base="dorsal facial nucleus" />
  <variant base="accessory abducens/facial nucleus" />
</token>
<token canonical="Primary somatosensory area mouth" ref_id="11991">
  <variant base="Primary somatosensory area mouth" />
</token>
<token canonical="Facial nucleus" ref_id="12551">
  <variant base="facial nucleus" />
  <variant base="motor nucleus of VII" />
  <variant base="Facial nucleus" />
  <variant base="branchiomotor nucleus of facial nerve" />
  <variant base="Nucleus nervi facialis" />
  <variant base="Nucleus facialis" />
  <variant base="facial motor nucleus" />
</token>
<token canonical="cervical ganglia 1-8" ref_id="12933">
  <variant base="cervical ganglia 1-8" />
</token>
<token canonical="thoracic ganglia 1-13" ref_id="12934">
  <variant base="thoracic ganglia 1-13" />
</token>
<token canonical="lumbar ganglia 1-6" ref_id="12935">
  <variant base="lumbar ganglia 1-6" />
</token>
<token canonical="sacral ganglia 1-4" ref_id="12936">
  <variant base="sacral ganglia 1-4" />
</token>
<token canonical="coccygeal ganglia 1-3" ref_id="12937">
  <variant base="coccygeal ganglia 1-3" />
</token>
<token canonical="Autonomic ganglia" ref_id="12938">
  <variant base="Autonomic ganglia" />
</token>
<token canonical="Sympathetic ganglia" ref_id="12939">
  <variant base="Sympathetic ganglia" />
</token>
<token canonical="proximal vagal ganglion" ref_id="12930">
  <variant base="proximal vagal ganglion" />
</token>
<token canonical="distal vagal ganglion" ref_id="12931">
  <variant base="distal vagal ganglion" />
</token>
<token canonical="Spinal sensory ganglia" ref_id="12932">
  <variant base="Spinal sensory ganglia" />
</token>
<token canonical="Red nucleus" ref_id="12549">
  <variant base="Nucleus ruber tegmenti" />
  <variant base="Red nucleus" />
  <variant base="red nucleus" />
  <variant base="Nucleus rotundus subthalamo-peduncularis" />
  <variant base="Nucleus ruber" />
</token>
<token canonical="Supraoptic nucleus, accessory supraoptic group" ref_id="12321">
  <variant base="accessory supraoptic group" />
  <variant base="Supraoptic nucleus, accessory supraoptic group" />
</token>
<token canonical="Taenia tecta dorsal part layer 2" ref_id="11965">
  <variant base="Taenia tecta dorsal part layer 2" />
</token>
<token canonical="Parasolitary nucleus" ref_id="12548">
  <variant base="Nucleus parasolitarius" />
  <variant base="parasolitary nucleus" />
  <variant base="nucleus of fasciculus solitarius" />
  <variant base="Nucleus juxtasolitarius" />
  <variant base="Parasolitary nucleus" />
</token>
<token canonical="Nucleus circularis" ref_id="12320">
  <variant base="Nucleus centralis superior lateralis" />
  <variant base="Nucleus centralis dorsalis thalami" />
  <variant base="Nucleus circularis" />
  <variant base="central dorsal nucleus" />
  <variant base="Nucleus centralis superior lateralis thalami" />
</token>
<token canonical="Tenia tecta dorsal part layer 3" ref_id="11966">
  <variant base="Tenia tecta dorsal part layer 3" />
</token>
<token canonical="Supraoptic nucleus, general" ref_id="12323">
  <variant base="supraoptic nucleus of hypothalamus" />
  <variant base="supraoptic nucleus proper" />
  <variant base="Nucleus tangentialis" />
  <variant base="supraoptic nucleus" />
  <variant base="Nucleus supraopticus" />
  <variant base="Nucleus supraopticus hypothalami" />
  <variant base="supraoptic nucleus, general" />
  <variant base="Supraoptic nucleus, general" />
</token>
<token canonical="Tenia tecta dorsal part layer 4" ref_id="11967">
  <variant base="Tenia tecta dorsal part layer 4" />
</token>
<token canonical="Supraoptic nucleus retrochiasmatic part" ref_id="12322">
  <variant base="Supraoptic nucleus retrochiasmatic part" />
</token>
<token canonical="Tenia tecta ventral part" ref_id="11968">
  <variant base="Tenia tecta ventral part" />
</token>
<token canonical="Anteroventral periventricular nucleus" ref_id="12325">
  <variant base="anteroventral periventricular nucleus" />
  <variant base="Nucleus periventricularis anteroventralis" />
  <variant base="ventral periventricular hypothalamic nucleus" />
  <variant base="Anteroventral periventricular nucleus" />
</token>
<token canonical="Tenia tecta ventral part layer1" ref_id="11969">
  <variant base="Tenia tecta ventral part layer1" />
</token>
<token canonical="Preoptic periventricular nucleus" ref_id="12324">
  <variant base="Nucleus periventricularis praeopticus" />
  <variant base="dorsal periventricular hypothalamic nucleus" />
  <variant base="preoptic periventricular hypothalamic nucleus" />
  <variant base="preoptic periventricular nucleus" />
  <variant base="Nucleus periventricularis hypothalami, pars dorsalis" />
  <variant base="periventricular preoptic nucleus" />
  <variant base="Nucleus periventricularis preopticus" />
  <variant base="periventricular nucleus, anterior portion" />
  <variant base="Preoptic periventricular nucleus" />
</token>
<token canonical="Suprachiasmatic preoptic nucleus" ref_id="12327">
  <variant base="Suprachiasmatic preoptic nucleus" />
</token>
<token canonical="Median preoptic nucleus" ref_id="12326">
  <variant base="Median preoptic nucleus" />
  <variant base="periventricular nucleus, preventricular portion" />
  <variant base="Nucleus preopticus medianus" />
  <variant base="Nucleus praeopticus medianus" />
  <variant base="median preoptic nucleus" />
</token>
<token canonical="Vascular organ of the lamina terminalis" ref_id="12329">
  <variant base="organum vasculosum" />
  <variant base="Organum vasculosum of lamina terminalis" />
  <variant base="vascular organ of lamina terminalis" />
  <variant base="Vascular organ of the lamina terminalis" />
  <variant base="prechiasmatic gland" />
  <variant base="supraoptic crest" />
  <variant base="vascular organ of the lamina terminalis" />
</token>
<token canonical="Medial accessory olive" ref_id="12541">
  <variant base="inferior olive, medial nucleus" />
  <variant base="medial accessory nucleus of inferior olivary complex" />
  <variant base="inferior olivary complex, medial accessory olive" />
  <variant base="medial accessory olive" />
  <variant base="Nucleus olivaris accessorius medialis" />
  <variant base="Nucleus olivaris inferior medialis" />
  <variant base="Nucleus juxtaolivaris" />
  <variant base="Medial accessory olive" />
  <variant base="Nucleus olivaris inferior, lamina medialis" />
  <variant base="inferior olivary complex, medial accessory nucleus" />
  <variant base="medial accessory nucleus of the inferior olive" />
  <variant base="medial accessory olivary nucleus" />
  <variant base="Nucleus olivaris inferior accessorius medialis" />
  <variant base="medial accessory inferior olivary nucleus" />
</token>
<token canonical="Dorsal accessory olive" ref_id="12540">
  <variant base="Nucleus olivaris inferior accessorius dorsalis" />
  <variant base="Dorsal accessory olive" />
  <variant base="inferior olivary complex, dorsal accessory nucleus" />
  <variant base="Nucleus olivaris inferior dorsalis" />
  <variant base="dorsal accessory olivary nucleus" />
  <variant base="inferior olivary complex, dorsal accessory olive" />
  <variant base="dorsal accessory inferior olivary nucleus" />
  <variant base="Nucleus olivaris accessorius posterior" />
  <variant base="inferior olive, dorsal nucleus" />
  <variant base="Nucleus olivaris inferior, lamina dorsalis" />
  <variant base="dorsal accessory olive" />
  <variant base="dorsal accessory nucleus of inferior olivary complex" />
  <variant base="Nucleus olivaris accessorius dorsalis" />
  <variant base="dorsal accessory nucleus of the inferior olive" />
</token>
<token canonical="Lateral reticular nucleus" ref_id="12543">
  <variant base="Nucleus lateralis medullae oblongatae" />
  <variant base="lateral reticular nucleus" />
  <variant base="Nucleus reticularis lateralis" />
  <variant base="Lateral reticular nucleus" />
</token>
<token canonical="Principal olive" ref_id="12542">
  <variant base="principal olive" />
  <variant base="inferior olivary complex, principal olive" />
  <variant base="principal inferior olivary nucleus" />
  <variant base="Nucleus olivaris inferior principalis" />
  <variant base="principal nucleus" />
  <variant base="main olivary nucleus" />
  <variant base="chief inferior olivary nucleus" />
  <variant base="inferior olive, principal nucleus" />
  <variant base="principal nucleus of inferior olive" />
  <variant base="inferior olivary nucleus" />
  <variant base="Principal olive" />
</token>
<token canonical="Anterior olfactory nucleus posteroventral part molecular layer" ref_id="11960">
  <variant base="Anterior olfactory nucleus posteroventral part molecular layer" />
</token>
<token canonical="Lateral reticular nucleus parvicellular part" ref_id="12545">
  <variant base="Lateral reticular nucleus parvicellular part" />
</token>
<token canonical="Anterior olfactory nucleus posteroventral part pyramidal layer" ref_id="11961">
  <variant base="Anterior olfactory nucleus posteroventral part pyramidal layer" />
</token>
<token canonical="Lateral reticular nucleus magnocellular part" ref_id="12544">
  <variant base="Lateral reticular nucleus magnocellular part" />
</token>
<token canonical="Tenia tecta" ref_id="11962">
  <variant base="tenia tecta" />
  <variant base="Tenia tecta" />
  <variant base="tenia tectum" />
  <variant base="taenia tecta" />
</token>
<token canonical="Paramedian reticular nucleus" ref_id="12547">
  <variant base="ventral paramedian reticular nucleus" />
  <variant base="Paramedian reticular nucleus" />
  <variant base="Nucleus paramedianus oralis" />
  <variant base="Nucleus reticularis paramedianus" />
  <variant base="paramedian reticular nucleus" />
  <variant base="Nucleus paramedianus ventralis" />
</token>
<token canonical="Tenia tecta dorsal part" ref_id="11963">
  <variant base="Tenia tecta dorsal part" />
</token>
<token canonical="Linear nucleus of the medulla" ref_id="12546">
  <variant base="linear nucleus of the medulla" />
  <variant base="linear nucleus medulla" />
  <variant base="Linear nucleus of the medulla" />
</token>
<token canonical="Tenia tecta dorsal part layer 1" ref_id="11964">
  <variant base="Tenia tecta dorsal part layer 1" />
</token>
<token canonical="coccygeal sympathetic ganglion" ref_id="12946">
  <variant base="coccygeal sympathetic ganglion" />
</token>
<token canonical="Prevertebral sympathetic ganglia" ref_id="12947">
  <variant base="Prevertebral sympathetic ganglia" />
</token>
<token canonical="thoracic sympathetic ganglia T3-T13" ref_id="12944">
  <variant base="thoracic sympathetic ganglia T3-T13" />
</token>
<token canonical="lumbar sympathetic ganglia S1-S4" ref_id="12945">
  <variant base="lumbar sympathetic ganglia S1-S4" />
</token>
<token canonical="celiac ganglion" ref_id="12948">
  <variant base="celiac ganglion" />
</token>
<token canonical="superior mesenteric ganglion" ref_id="12949">
  <variant base="superior mesenteric ganglion" />
</token>
<token canonical="middle cervical ganglion" ref_id="12942">
  <variant base="middle cervical ganglion" />
</token>
<token canonical="stellate ganglion" ref_id="12943">
  <variant base="stellate ganglion" />
</token>
<token canonical="Paravertebral sympathetic ganglia" ref_id="12940">
  <variant base="Paravertebral sympathetic ganglia" />
</token>
<token canonical="superior cervical ganglion" ref_id="12941">
  <variant base="superior cervical ganglion" />
</token>
<token canonical="Paraventricular hypothalamic nucleus, magnocellular division, anterior magnocellular part" ref_id="12312">
  <variant base="Paraventricular hypothalamic nucleus, magnocellular division, anterior magnocellular part" />
</token>
<token canonical="Nucleus of the lateral olfactory tract" ref_id="11978">
  <variant base="nucleus of lateral olfactory tract" />
  <variant base="Nucleus of tractus olfactorius lateralis" />
  <variant base="Nucleus of the lateral olfactory tract" />
  <variant base="nucleus of the lateral olfactory tract" />
  <variant base="Nucleus striae olfactoriae lateralis" />
</token>
<token canonical="Inferior olivary complex" ref_id="12539">
  <variant base="Nucleus olivaris caudalis" />
  <variant base="inferior olive" />
  <variant base="Nuclei olivares inferiores" />
  <variant base="Inferior olivary complex" />
  <variant base="inferior olivary complex" />
  <variant base="Nucleus olivaris inferior" />
  <variant base="inferior olivary nucleus" />
  <variant base="Regio olivaris inferior" />
  <variant base="inferior olivary nuclear complex" />
</token>
<token canonical="Paraventricular hypothalamic nucleus, magnocellular division, medial magnocellular part" ref_id="12311">
  <variant base="Paraventricular hypothalamic nucleus, magnocellular division, medial magnocellular part" />
</token>
<token canonical="Nucleus of the lateral olfactory tract molecular layer" ref_id="11979">
  <variant base="Nucleus of the lateral olfactory tract molecular layer" />
</token>
<token canonical="Paraventricular hypothalamic nucleus, magnocellular division, posterior magnocellular part" ref_id="12310">
  <variant base="Paraventricular hypothalamic nucleus, magnocellular division, posterior magnocellular part" />
</token>
<token canonical="Pontine central gray general" ref_id="12538">
  <variant base="Pontine central gray general" />
</token>
<token canonical="Postpiriform transition area" ref_id="11976">
  <variant base="postpiriform transition area" />
  <variant base="amygdalopiriform TA" />
  <variant base="Postpiriform transition area" />
  <variant base="amygdalopiriform transition area" />
</token>
<token canonical="Tegmental reticular nucleus" ref_id="12537">
  <variant base="Tegmental reticular nucleus" />
</token>
<token canonical="Piriform-amygdalar area" ref_id="11977">
  <variant base="piriform amygdaloid area" />
  <variant base="piriform-amygdalar area" />
  <variant base="piriform-amygdaloid area" />
  <variant base="piriform amygdalar area" />
  <variant base="rostral amygdalopiriform area" />
  <variant base="Piriform-amygdalar area" />
</token>
<token canonical="Paraventricular hypothalamic nucleus, descending division, dorsal parvicellular part" ref_id="12316">
  <variant base="Paraventricular hypothalamic nucleus, descending division, dorsal parvicellular part" />
</token>
<token canonical="Paraventricular hypothalamic nucleus, descending division, lateral parvicellular part" ref_id="12315">
  <variant base="Paraventricular hypothalamic nucleus, descending division, lateral parvicellular part" />
</token>
<token canonical="Paraventricular hypothalamic nucleus, descending division, forniceal part" ref_id="12314">
  <variant base="Paraventricular hypothalamic nucleus, descending division, forniceal part" />
</token>
<token canonical="Paraventricular hypothalamic nucleus, magnocellular division" ref_id="12313">
  <variant base="paraventricular hypothalamic nucleus, magnocellular division" />
  <variant base="Paraventricular nucleus of the hypothalamus, magnocellular division" />
  <variant base="Paraventricular hypothalamic nucleus, magnocellular division" />
  <variant base="magnocellular division of the paraventricular nucleus" />
</token>
<token canonical="Dorsal terminal nucleus of the accessory optic tract" ref_id="12532">
  <variant base="dorsal terminal nucleus accessory optic tract" />
  <variant base="Dorsal terminal nucleus of the accessory optic tract" />
  <variant base="dorsal terminal nucleus of the accessory optic tract" />
</token>
<token canonical="Tenia tecta ventral part layer2" ref_id="11970">
  <variant base="Tenia tecta ventral part layer2" />
</token>
<token canonical="Intermediate gray of the spinal cord proper" ref_id="12531">
  <variant base="Intermediate gray of the spinal cord proper" />
</token>
<token canonical="Tenia tecta ventral part layer3" ref_id="11971">
  <variant base="Tenia tecta ventral part layer3" />
</token>
<token canonical="Paraventricular hypothalamic nucleus, descending division" ref_id="12318">
  <variant base="descending division of the paraventricular nucleus" />
  <variant base="Paraventricular nucleus of the hypothalamus, descending division" />
  <variant base="Paraventricular hypothalamic nucleus, descending division" />
  <variant base="paraventricular hypothalamic nucleus, descending division" />
</token>
<token canonical="Paraventricular hypothalamic nucleus, descending division, medial parvicellular part, ventral zone" ref_id="12317">
  <variant base="Paraventricular hypothalamic nucleus, descending division, medial parvicellular part, ventral zone" />
</token>
<token canonical="Pontine gray" ref_id="12536">
  <variant base="Pontine gray" />
  <variant base="Nucleus pontis" />
  <variant base="pontine nuclei" />
  <variant base="pontine gray" />
  <variant base="Griseum pontis" />
  <variant base="Nuclei brachii pontis" />
  <variant base="Nuclei pontis" />
  <variant base="pontine gray matter" />
</token>
<token canonical="Piriform area pyramidal layer" ref_id="11974">
  <variant base="Piriform area pyramidal layer" />
</token>
<token canonical="Piriform area polymorph layer" ref_id="11975">
  <variant base="Piriform area polymorph layer" />
</token>
<token canonical="Medial terminal nucleus of the accessory optic tract" ref_id="12534">
  <variant base="Medial terminal nucleus of the accessory optic tract" />
  <variant base="medial terminal nucleus of the accessory optic tract" />
  <variant base="medial terminal nucleus accessory optic tract" />
</token>
<token canonical="Piriform area" ref_id="11972">
  <variant base="pyriform area" />
  <variant base="gyrus olfactorius lateralis" />
  <variant base="piriform cortex" />
  <variant base="pyriform lobe" />
  <variant base="Piriform area" />
  <variant base="piriform area" />
  <variant base="primary olfactory cortex" />
  <variant base="Regio praepiriformis" />
  <variant base="piriform olfactory cortex" />
  <variant base="lateral olfactory gyrus" />
  <variant base="Cortex piriformis" />
  <variant base="Eupalaeocortex" />
  <variant base="Palaeocortex II" />
  <variant base="prepiriform cortex" />
  <variant base="prepyriform area" />
  <variant base="(pre-)piriform cortex" />
  <variant base="piriform lobe" />
  <variant base="Area prepiriformis" />
  <variant base="prepyriform cortex" />
</token>
<token canonical="Lateral terminal nucleus of the accessory optic tract" ref_id="12533">
  <variant base="lateral terminal nucleus accessory optic tract" />
  <variant base="Lateral terminal nucleus of the accessory optic tract" />
  <variant base="lateral terminal nucleus of the accessory optic tract" />
</token>
<token canonical="Piriform area molecular layer" ref_id="11973">
  <variant base="Piriform area molecular layer" />
</token>
<token canonical="Nucleus of the solitary tract" ref_id="12474">
  <variant base="Nucleus tracti solitarii" />
  <variant base="solitary nucleus" />
  <variant base="nucleus of the solitary tract" />
  <variant base="Nuclei tractus solitarii" />
  <variant base="nucleus of solitary tract" />
  <variant base="Nucleus tractus solitarii" />
  <variant base="nucleus of tractus solitarius" />
  <variant base="solitary nuclear complex" />
  <variant base="Nucleus fasciculus solitarius" />
  <variant base="Nucleus of the solitary tract" />
  <variant base="Nucleus solitarius" />
</token>
<token canonical="Ventral posterior complex of the thalamus" ref_id="12218">
  <variant base="ventral posterior complex thalamus" />
  <variant base="ventral posterior complex of the thalamus" />
  <variant base="Ventral posterior complex of the thalamus" />
</token>
<token canonical="Intermediate gray of the spinal cord, general" ref_id="12475">
  <variant base="Intermediate gray of the spinal cord, general" />
</token>
<token canonical="Infracerebellar nucleus" ref_id="12476">
  <variant base="Infracerebellar nucleus" />
</token>
<token canonical="Nucleus y" ref_id="12477">
  <variant base="Nucleus y" />
  <variant base="nucleus Y" />
  <variant base="nucleus y" />
</token>
<token canonical="Nucleus x" ref_id="12478">
  <variant base="nucleus x" />
  <variant base="nucleus X" />
  <variant base="Nucleus x" />
</token>
<token canonical="Interstitial nucleus of the vestibular nerve" ref_id="12479">
  <variant base="Interstitial nucleus of the vestibular nerve" />
  <variant base="interstitial nucleus of vestibular nerve" />
  <variant base="Nucleus vestibularis interstitialis" />
  <variant base="interstitial nucleus of the eighth nerve" />
  <variant base="interstitial nucleus of the vestibular nerve" />
</token>
<token canonical="Lateral group of the dorsal thalamus" ref_id="12210">
  <variant base="Lateral group of the dorsal thalamus" />
</token>
<token canonical="Lateral posterior nucleus of the thalamus" ref_id="12211">
  <variant base="Nucleus lateralis posterior thalami" />
  <variant base="lateral posterior thalamic nucleus" />
  <variant base="Nucleus lateralis posterior" />
  <variant base="posterior lateral nucleus of thalamus" />
  <variant base="lateral posterior nucleus of thalamus" />
  <variant base="lateral posterior nucleus" />
  <variant base="Nucleus lateralis thalami posterior" />
  <variant base="lateral posterior nucleus of the thalamus" />
  <variant base="Lateral posterior nucleus of the thalamus" />
  <variant base="Nucleus dorsocaudalis" />
  <variant base="laterodorsal nucleus, caudal part" />
  <variant base="Nucleus dorso-caudalis" />
</token>
<token canonical="Posterior complex of the thalamus" ref_id="12212">
  <variant base="Posterior complex of the thalamus" />
</token>
<token canonical="Suprageniculate nucleus" ref_id="12213">
  <variant base="suprageniculate thalamic nucleus" />
  <variant base="Nucleus suprageniculatus" />
  <variant base="Suprageniculate nucleus" />
  <variant base="suprageniculate nucleus" />
</token>
<token canonical="Posterior limiting nucleus of the thalamus" ref_id="12214">
  <variant base="posterior limitans nucleus of the thalamus" />
  <variant base="posterior limitans thalamic nucleus" />
  <variant base="posterior limiting nucleus of the thalamus" />
  <variant base="Posterior limiting nucleus of the thalamus" />
</token>
<token canonical="Ventral group of the dorsal thalamus" ref_id="12215">
  <variant base="Ventral group of the dorsal thalamus" />
</token>
<token canonical="Ventral anterior-lateral complex of the thalamus" ref_id="12216">
  <variant base="Ventral anterior-lateral complex of the thalamus" />
  <variant base="ventral anterior-lateral complex of the thalamus" />
  <variant base="ventral anterolateral nucleus of the thalamus" />
</token>
<token canonical="Agranular insular area posterior part" ref_id="12010">
  <variant base="Agranular insular area posterior part" />
</token>
<token canonical="Ventral medial nucleus of the thalamus" ref_id="12217">
  <variant base="Ventral medial nucleus of the thalamus" />
  <variant base="ventromedial nucleus of the thalamus" />
  <variant base="ventromedial thalamic nucleus" />
  <variant base="ventral medial nucleus thalamus" />
  <variant base="ventral medial nucleus of the thalamus" />
</token>
<token canonical="Anterior cingulate area" ref_id="12011">
  <variant base="area 24 of Brodmann-1905" />
  <variant base="Gyrus limbicus anterior" />
  <variant base="anterior cingulate area" />
  <variant base="agranular cingulate area" />
  <variant base="Anterior cingulate area" />
  <variant base="Brodmann&apos;s area 24" />
</token>
<token canonical="Anterior cingulate area ventral part" ref_id="12013">
  <variant base="Anterior cingulate area ventral part" />
</token>
<token canonical="Anterior cingulate area dorsal part" ref_id="12012">
  <variant base="Anterior cingulate area dorsal part" />
</token>
<token canonical="Parasubiculum layer 1" ref_id="12015">
  <variant base="Parasubiculum layer 1" />
</token>
<token canonical="Ectorhinal area" ref_id="12014">
  <variant base="ectorhinal cortex" />
  <variant base="ectorhinal area" />
  <variant base="Ectorhinal area" />
</token>
<token canonical="Parasubiculum layer 3" ref_id="12017">
  <variant base="Parasubiculum layer 3" />
</token>
<token canonical="Parasubiculum layer 2" ref_id="12016">
  <variant base="Parasubiculum layer 2" />
</token>
<token canonical="Parasubiculum layer 5" ref_id="12019">
  <variant base="Parasubiculum layer 5" />
</token>
<token canonical="Parasubiculum layer 4" ref_id="12018">
  <variant base="Parasubiculum layer 4" />
</token>
<token canonical="Nucleus of the solitary tract gelatinous part" ref_id="12471">
  <variant base="Nucleus of the solitary tract gelatinous part" />
</token>
<token canonical="Nucleus of the solitary tract lateral part" ref_id="12470">
  <variant base="Nucleus of the solitary tract lateral part" />
</token>
<token canonical="Nucleus of the solitary tract central part" ref_id="12473">
  <variant base="Nucleus of the solitary tract central part" />
</token>
<token canonical="Nucleus of the solitary tract commissural part" ref_id="12472">
  <variant base="Nucleus of the solitary tract commissural part" />
</token>
<token canonical="Medial vestibular nucleus" ref_id="12487">
  <variant base="triangular nucleus" />
  <variant base="Schwalbe&apos;s nucleus" />
  <variant base="Medial vestibular nucleus" />
  <variant base="principal vestibular nucleus" />
  <variant base="dorsal vestibular nucleus" />
  <variant base="nucleus of Schwalbe" />
  <variant base="chief vestibular nucleus" />
  <variant base="medial vestibular nucleus" />
  <variant base="Nucleus vestibularis medialis" />
</token>
<token canonical="Vestibular nuclei" ref_id="12488">
  <variant base="Vestibular nuclei" />
  <variant base="vestibular nuclear complex" />
  <variant base="Nuclei vestibulares" />
  <variant base="vestibular nuclei" />
</token>
<token canonical="Zona incerta" ref_id="12229">
  <variant base="Zona incerta" />
  <variant base="zona incerta" />
</token>
<token canonical="Superior vestibular nucleus" ref_id="12485">
  <variant base="Superior vestibular nucleus" />
  <variant base="Nucleus vestibularis superior" />
  <variant base="superior vestibular nucleus" />
  <variant base="Nucleus Bechterew" />
  <variant base="Nucleus vestibularis rostralis" />
  <variant base="nucleus of Bechterew" />
</token>
<token canonical="Lateral vestibular nucleus" ref_id="12486">
  <variant base="Nucleus vestibularis lateralis" />
  <variant base="Nucleus vestibularis magnocellularis" />
  <variant base="nucleus of Deiters" />
  <variant base="lateral vestibular nucleus" />
  <variant base="lateral nucleus of Deiters" />
  <variant base="Lateral vestibular nucleus" />
  <variant base="Deiter&apos;s nucleus" />
</token>
<token canonical="Central cervical nucleus" ref_id="12489">
  <variant base="Central cervical nucleus" />
  <variant base="central cervical nuclear group" />
  <variant base="central cervical nucleus" />
</token>
<token canonical="Subparafascicular nucleus magnocellular part" ref_id="12223">
  <variant base="Subparafascicular nucleus magnocellular part" />
</token>
<token canonical="Subparafascicular nucleus" ref_id="12224">
  <variant base="subparafascicular thalamic nucleus" />
  <variant base="subparafascicular nucleus thalamus" />
  <variant base="subparafascicular nucleus" />
  <variant base="Nucleus subparafascicularis thalami" />
  <variant base="Subparafascicular nucleus" />
  <variant base="subparafascicular nucleus of the thalamus" />
</token>
<token canonical="Retina" ref_id="12221">
  <variant base="Retina" />
</token>
<token canonical="Subparafascicular nucleus parvicellular part" ref_id="12222">
  <variant base="Subparafascicular nucleus parvicellular part" />
</token>
<token canonical="Fields of Forel" ref_id="12227">
  <variant base="Fields of Forel" />
  <variant base="fields of Forel" />
  <variant base="Campus Forelli" />
</token>
<token canonical="Subiculum" ref_id="12021">
  <variant base="subiculum hippocampi" />
  <variant base="subiculum" />
  <variant base="Subiculum" />
</token>
<token canonical="Zona incerta dopaminergic group" ref_id="12228">
  <variant base="Zona incerta dopaminergic group" />
</token>
<token canonical="Subiculum dorsal part" ref_id="12022">
  <variant base="Subiculum dorsal part" />
</token>
<token canonical="Peripeduncular nucleus" ref_id="12225">
  <variant base="peripeduncular nucleus" />
  <variant base="Nucleus peripeduncularis" />
  <variant base="Peripeduncular nucleus" />
  <variant base="Nucleus peripeduncularis thalami" />
</token>
<token canonical="Zona incerta, general" ref_id="12226">
  <variant base="Zona incerta, general" />
</token>
<token canonical="Parasubiculum layer 6" ref_id="12020">
  <variant base="Parasubiculum layer 6" />
</token>
<token canonical="Subiculum ventral part" ref_id="12026">
  <variant base="Subiculum ventral part" />
</token>
<token canonical="Subiculum dorsal part pyramidal layer" ref_id="12025">
  <variant base="Subiculum dorsal part pyramidal layer" />
</token>
<token canonical="Subiculum dorsal part stratum radiatum" ref_id="12024">
  <variant base="Subiculum dorsal part stratum radiatum" />
</token>
<token canonical="Subiculum dorsal part molecular layer" ref_id="12023">
  <variant base="Subiculum dorsal part molecular layer" />
</token>
<token canonical="Epithalamus" ref_id="12220">
  <variant base="Epithalamus" />
</token>
<token canonical="Subiculum ventral part pyramidal layer" ref_id="12029">
  <variant base="Subiculum ventral part pyramidal layer" />
</token>
<token canonical="Subiculum ventral part stratum radiatum" ref_id="12028">
  <variant base="Subiculum ventral part stratum radiatum" />
</token>
<token canonical="Subiculum ventral part molecular layer" ref_id="12027">
  <variant base="Subiculum ventral part molecular layer" />
</token>
<token canonical="Nucleus of Roller" ref_id="12480">
  <variant base="Nucleus of Roller" />
  <variant base="sublingual nucleus" />
  <variant base="Nucleus sublingualis" />
  <variant base="Nucleus Roller" />
  <variant base="nucleus of Roller" />
  <variant base="Nucleus parvocellularis nervi hypoglossi" />
</token>
<token canonical="Spinal vestibular nucleus" ref_id="12484">
  <variant base="spinal vestibular nucleus" />
  <variant base="descending vestibular nucleus" />
  <variant base="Nucleus vestibularis inferior" />
  <variant base="Nucleus vestibularis caudalis" />
  <variant base="inferior vestibular nucleus" />
  <variant base="caudal vestibular nucleus" />
  <variant base="Spinal vestibular nucleus" />
</token>
<token canonical="Perihypoglossal nuclei" ref_id="12483">
  <variant base="Perihypoglossal nuclei" />
</token>
<token canonical="Nucleus intercalatus" ref_id="12482">
  <variant base="Nucleus intercalatus" />
  <variant base="nucleus of Staderini" />
  <variant base="nucleus intercalatus" />
  <variant base="lateral mamillary nucleus" />
  <variant base="intercalated nucleus of the medulla" />
  <variant base="nucleus intercalatus of medulla" />
  <variant base="Nucleus corporis mamillaris lateralis" />
  <variant base="lateral mammillary nucleus" />
  <variant base="Nucleus lateralis corpus mamillaris" />
  <variant base="lateral mammillary hypothalamic nucleus" />
  <variant base="intercalated nucleus of medulla" />
</token>
<token canonical="Nucleus prepositus" ref_id="12481">
  <variant base="Nucleus praepositus hypoglossi" />
  <variant base="Nucleus praepositus" />
  <variant base="nucleus prepositus" />
  <variant base="Nucleus prepositus" />
  <variant base="prepositus nucleus" />
  <variant base="Nucleus prepositus hypoglossi" />
  <variant base="prepositus hypoglossal nucleus" />
</token>
<token canonical="Kolliker-Fuse subnucleus" ref_id="12456">
  <variant base="Kolliker-Fuse subnucleus" />
</token>
<token canonical="Parabrachial nucleus lateral division ventral lateral part" ref_id="12457">
  <variant base="Parabrachial nucleus lateral division ventral lateral part" />
</token>
<token canonical="Parabrachial nucleus lateral division superior lateral part" ref_id="12458">
  <variant base="Parabrachial nucleus lateral division superior lateral part" />
</token>
<token canonical="Parabrachial nucleus lateral division internal lateral part" ref_id="12459">
  <variant base="Parabrachial nucleus lateral division internal lateral part" />
</token>
<token canonical="Parabrachial nucleus medial division ventral medial part" ref_id="12452">
  <variant base="Parabrachial nucleus medial division ventral medial part" />
</token>
<token canonical="Parabrachial nucleus medial division external medial part" ref_id="12453">
  <variant base="Parabrachial nucleus medial division external medial part" />
</token>
<token canonical="Parabrachial nucleus medial division medial medial part" ref_id="12454">
  <variant base="Parabrachial nucleus medial division medial medial part" />
</token>
<token canonical="Parabrachial nucleus medial division" ref_id="12455">
  <variant base="Parabrachial nucleus medial division" />
</token>
<token canonical="Hippocampal region" ref_id="12030">
  <variant base="Hippocampal region" />
</token>
<token canonical="Lateral habenula" ref_id="12237">
  <variant base="lateral habenula" />
  <variant base="Nucleus habenularis lateralis" />
  <variant base="lateral habenular nucleus" />
  <variant base="Nucleus habenularis lateralis epithalami" />
  <variant base="Lateral habenula" />
  <variant base="Nucleus habenulae lateralis" />
</token>
<token canonical="Ammon Horn" ref_id="12031">
  <variant base="Hippocampus proprius" />
  <variant base="ammon horn" />
  <variant base="hippocampus major" />
  <variant base="Ammon Horn" />
  <variant base="Hippocampus" />
  <variant base="CA fields" />
  <variant base="Ammon&apos;s horn" />
  <variant base="hippocampus proper" />
  <variant base="hippocampus" />
  <variant base="Cornu ammonis" />
</token>
<token canonical="Medial habenula ventral part" ref_id="12238">
  <variant base="Medial habenula ventral part" />
</token>
<token canonical="Field CA1" ref_id="12032">
  <variant base="field CA1 of hippocampus" />
  <variant base="CA1 field of Ammon&apos;s horn" />
  <variant base="field CA1" />
  <variant base="Region I of hippocampus proper" />
  <variant base="CA1 field" />
  <variant base="Cornu Ammonis 1" />
  <variant base="Region CA1" />
  <variant base="Field CA1" />
  <variant base="field CA1, Ammon&apos;s horn" />
  <variant base="CA1 field of the hippocampus" />
  <variant base="regio superior of the hippocampus" />
</token>
<token canonical="Medial habenula dorsal part" ref_id="12239">
  <variant base="Medial habenula dorsal part" />
</token>
<token canonical="Field CA1 stratum lacunosum-moleculare" ref_id="12033">
  <variant base="Field CA1 stratum lacunosum-moleculare" />
  <variant base="stratum lacunosum moleculare of the CA1 field" />
  <variant base="Field CA1, stratum lacunosum-moleculare" />
</token>
<token canonical="Ventral part of the lateral geniculate complex" ref_id="12232">
  <variant base="ventral lateral geniculate nucleus" />
  <variant base="ventral nucleus of lateral geniculate body" />
  <variant base="Nucleus geniculatus lateralis pars ventralis" />
  <variant base="pregeniculate nucleus" />
  <variant base="Praegeniculatum" />
  <variant base="Nucleus praegeniculatus" />
  <variant base="Ventral part of the lateral geniculate complex" />
  <variant base="Corpus geniculatum laterale, pars oralis" />
  <variant base="Griseum praegeniculatum" />
  <variant base="ventral part of the lateral geniculate complex" />
  <variant base="Corpus geniculatum externum, nucleus accessorius" />
  <variant base="lateral geniculate complex, ventral part" />
  <variant base="Nucleus pregeniculatum" />
  <variant base="Nucleus corporis geniculati lateralis, pars ventralis" />
  <variant base="lateral geniculate nucleus, ventral part" />
</token>
<token canonical="Intergeniculate leaflet of the lateral geniculate complex" ref_id="12233">
  <variant base="intergeniculate leaflet, lateral geniculate complex" />
  <variant base="Intergeniculate leaflet of the lateral geniculate complex" />
  <variant base="lateral geniculate complex, intergeniculate leaflet" />
  <variant base="intergeniculate leaflet of the lateral geniculate complex" />
</token>
<token canonical="Geniculate group of the ventral thalamus" ref_id="12234">
  <variant base="Geniculate group of the ventral thalamus" />
  <variant base="geniculate group of the ventral thalamus" />
  <variant base="geniculate group, ventral thalamus" />
</token>
<token canonical="Reticular nucleus of the thalamus" ref_id="12235">
  <variant base="Nucleus reticularis" />
  <variant base="reticular nucleus thalamus" />
  <variant base="Nucleus reticulatus" />
  <variant base="Nuclei reticulares" />
  <variant base="reticular nucleus-2" />
  <variant base="Nucleus thalamicus reticularis" />
  <variant base="thalamic reticular nucleus" />
  <variant base="Nucleus reticularis thalami" />
  <variant base="Reticular nucleus of the thalamus" />
  <variant base="reticular nuclear group" />
  <variant base="reticular thalamic nucleus" />
  <variant base="reticular nucleus of the thalamus" />
  <variant base="Reticulatum thalami" />
</token>
<token canonical="Field CA2" ref_id="12039">
  <variant base="field CA2" />
  <variant base="CA2 field of the hippocampus" />
  <variant base="CA2 field of Ammon&apos;s horn" />
  <variant base="Region II of hippocampus proper" />
  <variant base="Field CA2" />
  <variant base="CA2 field" />
  <variant base="Cornu Ammonis 2" />
  <variant base="Region CA2" />
  <variant base="field CA2, Ammon&apos;s horn" />
  <variant base="field CA2 of hippocampus" />
</token>
<token canonical="Field CA1 stratum oriens" ref_id="12038">
  <variant base="Field CA1 stratum oriens" />
  <variant base="stratum oriens of the CA1 field" />
</token>
<token canonical="Ventral part of the lateral geniculate complex lateral zone" ref_id="12231">
  <variant base="Ventral part of the lateral geniculate complex lateral zone" />
</token>
<token canonical="Ventral part of the lateral geniculate complex medial zone" ref_id="12230">
  <variant base="Ventral part of the lateral geniculate complex medial zone" />
</token>
<token canonical="Field CA1 pyramidal layer" ref_id="12035">
  <variant base="stratum pyramidale of the CA1 field" />
  <variant base="Field CA1 pyramidal layer" />
  <variant base="Field CA1, pyramidal layer" />
</token>
<token canonical="Field CA1 stratum radiatum" ref_id="12034">
  <variant base="Field CA1, stratum radiatum" />
  <variant base="stratum radiatum of the CA1 field" />
  <variant base="Field CA1 stratum radiatum" />
</token>
<token canonical="Field CA1 pyramidal layer, superficial" ref_id="12037">
  <variant base="Field CA1 pyramidal layer, superficial" />
</token>
<token canonical="Field CA1 pyramidal layer, deep" ref_id="12036">
  <variant base="Field CA1 pyramidal layer, deep" />
</token>
<token canonical="Thalamus polymodal association cortex related" ref_id="12451">
  <variant base="Thalamus polymodal association cortex related" />
</token>
<token canonical="Superior colliculus, sensory related" ref_id="12450">
  <variant base="sensory superior colliculus" />
  <variant base="superior colliculus, sensory related" />
  <variant base="Superior colliculus, sensory related" />
</token>
<token canonical="Nucleus of the solitary tract medial part caudal zone" ref_id="12467">
  <variant base="Nucleus of the solitary tract medial part caudal zone" />
</token>
<token canonical="Nucleus of the solitary tract rostral zone of medial part" ref_id="12468">
  <variant base="Nucleus of the solitary tract rostral zone of medial part" />
</token>
<token canonical="Parabrachial nucleus" ref_id="12465">
  <variant base="Parabrachial nucleus" />
</token>
<token canonical="Area postrema" ref_id="12466">
  <variant base="chemoreceptor trigger zone" />
  <variant base="area postrema" />
  <variant base="Area postrema" />
</token>
<token canonical="Parabrachial nucleus lateral division central lateral part" ref_id="12463">
  <variant base="Parabrachial nucleus lateral division central lateral part" />
</token>
<token canonical="Parabrachial nucleus lateral division" ref_id="12464">
  <variant base="Parabrachial nucleus lateral division" />
</token>
<token canonical="Field CA2 stratum oriens" ref_id="12043">
  <variant base="Field CA2 stratum oriens" />
</token>
<token canonical="Field CA3" ref_id="12044">
  <variant base="field CA3" />
  <variant base="Cornu Ammonis 3" />
  <variant base="Field CA3" />
  <variant base="CA3 field of Ammon&apos;s horn" />
  <variant base="Region III of hippocampus proper" />
  <variant base="field CA3, Ammon&apos;s horn" />
  <variant base="Region CA3" />
  <variant base="CA3 field of the hippocampus" />
  <variant base="CA3 field" />
  <variant base="field CA3 of hippocampus" />
</token>
<token canonical="Ventral posteromedial nucleus of the thalamus parvicellular part" ref_id="12247">
  <variant base="ventroposteromedial nucleus of the thalamus, parvicellular part" />
  <variant base="gustatory thalamic nucleus" />
  <variant base="parvicellular part of ventral posteromedial nucleus" />
  <variant base="ventral posteromedial nucleus, parvocellular part" />
  <variant base="thalamic gustatory relay" />
  <variant base="thalamic taste relay" />
  <variant base="ventral posteromedial nucleus of thalamus, parvicellular part" />
  <variant base="ventral posteromedial nucleus of the thalamus parvicellular part" />
  <variant base="ventral posteromedial thalamic nucleus, parvicellular part" />
  <variant base="parvicellular part of the ventral posteromedial nucleus" />
  <variant base="Nucleus ventralis posterior medialis, pars parvocellularis" />
  <variant base="thalamic gustatory area" />
  <variant base="Ventral posteromedial nucleus of the thalamus parvicellular part" />
  <variant base="gustatory nucleus" />
</token>
<token canonical="Field CA2 stratum radiatum" ref_id="12041">
  <variant base="stratum radiatum of the CA2 field" />
  <variant base="Field CA2, stratum radiatum" />
  <variant base="Field CA2 stratum radiatum" />
</token>
<token canonical="Ventral posteromedial nucleus of the thalamus principal part" ref_id="12248">
  <variant base="Ventral posteromedial nucleus of the thalamus principal part" />
</token>
<token canonical="Field CA2 pyramidal layer" ref_id="12042">
  <variant base="stratum pyramidale of the CA2 field" />
  <variant base="Field CA2, pyramidal layer" />
  <variant base="Field CA2 pyramidal layer" />
</token>
<token canonical="Medial geniculate complex dorsal part" ref_id="12245">
  <variant base="Medial geniculate complex dorsal part" />
</token>
<token canonical="Geniculate group of the dorsal thalamus" ref_id="12246">
  <variant base="Geniculate group of the dorsal thalamus" />
</token>
<token canonical="Field CA2 stratum lacunosum-moleculare" ref_id="12040">
  <variant base="Field CA2 stratum lacunosum-moleculare" />
  <variant base="stratum lacunosum moleculare of the CA2 field" />
  <variant base="Field CA2, stratum lacunosum-moleculare" />
</token>
<token canonical="Medial geniculate complex medial part" ref_id="12243">
  <variant base="Medial geniculate complex medial part" />
</token>
<token canonical="Medial geniculate complex ventral part" ref_id="12244">
  <variant base="Medial geniculate complex ventral part" />
</token>
<token canonical="Lateral geniculate complex, dorsal part" ref_id="12242">
  <variant base="Nucleus geniculatus lateralis pars dorsalis" />
  <variant base="Lateral geniculate complex, dorsal part" />
  <variant base="Nucleus geniculatus lateralis dorsalis" />
  <variant base="Nucleus corporis geniculati lateralis, pars dorsalis" />
  <variant base="Corpus geniculatum laterale" />
  <variant base="lateral geniculate complex, dorsal part" />
  <variant base="lateral geniculate nucleus, dorsal part" />
  <variant base="dorsal part of the lateral geniculate complex" />
  <variant base="dorsal lateral geniculate nucleus" />
  <variant base="dorsal nucleus of lateral geniculate body" />
</token>
<token canonical="Subfornical organ" ref_id="12241">
  <variant base="Organum subfornicale" />
  <variant base="Subfornical organ" />
  <variant base="subfornical organ" />
  <variant base="Organum vasculosum subfornicale" />
  <variant base="Corpus subfornicale" />
</token>
<token canonical="Medial habenula" ref_id="12240">
  <variant base="medial habenular nucleus" />
  <variant base="Nucleus habenularis medialis epithalami" />
  <variant base="medial habenula" />
  <variant base="Nucleus habenulae medialis" />
  <variant base="Nucleus habenularis medialis" />
  <variant base="Medial habenula" />
</token>
<token canonical="Dentate gyrus" ref_id="12049">
  <variant base="area dentata" />
  <variant base="dentate gyrus" />
  <variant base="Fascia dentata" />
  <variant base="Gyrus dentatus" />
  <variant base="Fascia dentata hippocampi" />
  <variant base="Dentate gyrus" />
</token>
<token canonical="Field CA3 pyramidal layer" ref_id="12048">
  <variant base="stratum pyramidale of the CA3 field" />
  <variant base="Field CA3 pyramidal layer" />
  <variant base="Field CA3, pyramidal layer" />
</token>
<token canonical="Field CA3 stratum oriens" ref_id="12047">
  <variant base="Field CA3 stratum oriens" />
</token>
<token canonical="Field CA3 stratum lucidum" ref_id="12046">
  <variant base="Field CA3, stratum lucidum" />
  <variant base="stratum lucidum of the CA3 field" />
  <variant base="Field CA3 stratum lucidum" />
</token>
<token canonical="Field CA3 stratum lacunosum-moleculare" ref_id="12045">
  <variant base="stratum lacunosum moleculare of the CA3 field" />
  <variant base="Field CA3 stratum lacunosum-moleculare" />
</token>
<token canonical="Parabrachial nucleus lateral division dorsal lateral part" ref_id="12462">
  <variant base="Parabrachial nucleus lateral division dorsal lateral part" />
</token>
<token canonical="Parabrachial nucleus lateral division external lateral part" ref_id="12461">
  <variant base="Parabrachial nucleus lateral division external lateral part" />
</token>
<token canonical="Parabrachial nucleus lateral division extreme lateral part" ref_id="12460">
  <variant base="Parabrachial nucleus lateral division extreme lateral part" />
</token>
<token canonical="Hypothalamic lateral zone, motor related" ref_id="12255">
  <variant base="Hypothalamic lateral zone, motor related" />
</token>
<token canonical="Lateral septal nucleus caudal (caudodorsal) part dorsal zone lateral region" ref_id="11910">
  <variant base="Lateral septal nucleus caudal (caudodorsal) part dorsal zone lateral region" />
</token>
<token canonical="Lateral preoptic area" ref_id="12254">
  <variant base="Nucleus praeopticus lateralis" />
  <variant base="Lateral preoptic area" />
  <variant base="Nucleus preopticus lateralis" />
  <variant base="Area praeoptica lateralis" />
  <variant base="Area preoptica lateralis" />
  <variant base="lateral preoptic area" />
  <variant base="lateral preoptic hypothalamic nucleus" />
  <variant base="lateral preoptic nucleus" />
</token>
<token canonical="Lateral septal nucleus caudal (caudodorsal) part dorsal zone dorsal region" ref_id="11911">
  <variant base="Lateral septal nucleus caudal (caudodorsal) part dorsal zone dorsal region" />
</token>
<token canonical="Lateral mammillary nucleus" ref_id="12257">
  <variant base="lateral subdivision of medial mammillary nucleus" />
  <variant base="Nucleus corporis mamillaris lateralis" />
  <variant base="Nucleus intermedius corpus mamillaris" />
  <variant base="lateral mammillary hypothalamic nucleus" />
  <variant base="Nucleus corporis mamillaris medialis, pars lateralis" />
  <variant base="Nucleus intercalatus" />
  <variant base="intercalated mammillary nucleus" />
  <variant base="lateral mamillary nucleus" />
  <variant base="medial mammillary nucleus, lateral part" />
  <variant base="lateral mammillary nucleus" />
  <variant base="Nucleus intercalatus corporis mammillaris" />
  <variant base="Nucleus lateralis corpus mamillaris" />
  <variant base="lateral part of the medial mammillary nucleus" />
  <variant base="Lateral mammillary nucleus" />
  <variant base="intermediate mammillary nucleus" />
</token>
<token canonical="Lateral septal nucleus caudal (caudodorsal) part dorsal zone rostral region" ref_id="11912">
  <variant base="Lateral septal nucleus caudal (caudodorsal) part dorsal zone rostral region" />
</token>
<token canonical="Posterior hypothalamic nucleus" ref_id="12256">
  <variant base="Area hypothalamica posterior" />
  <variant base="posterior hypothalamic area" />
  <variant base="Area posterior hypothalami" />
  <variant base="posterior nucleus of the hypothalamus" />
  <variant base="posterior nucleus of hypothalamus" />
  <variant base="posterior nucleus" />
  <variant base="Nucleus hypothalamicus posterior" />
  <variant base="posterior hypothalamic nucleus" />
  <variant base="Posterior hypothalamic nucleus" />
</token>
<token canonical="Lateral septal nucleus caudal (caudodorsal) part dorsal zone" ref_id="11913">
  <variant base="Lateral septal nucleus caudal (caudodorsal) part dorsal zone" />
</token>
<token canonical="Medial mammillary nucleus" ref_id="12259">
  <variant base="Nucleus corporis mamillaris medialis, pars medialis" />
  <variant base="medial mammillary nucleus, medial part" />
  <variant base="medial mamillary nucleus" />
  <variant base="internal mammillary nucleus" />
  <variant base="Medial mammillary nucleus" />
  <variant base="Nucleus mamillaris" />
  <variant base="Nucleus medialis corpus mamillaris" />
  <variant base="medial part of the medial mammillary nucleus" />
  <variant base="medial mammillary nucleus" />
  <variant base="Nucleus mamillaris medialis" />
  <variant base="Nucleus corporis mamillaris medialis" />
  <variant base="medial subdivision of medial mammillary nucleus" />
</token>
<token canonical="Lateral septal nucleus caudal (caudodorsal) part" ref_id="11914">
  <variant base="lateral septal nucleus caudal (caudodorsal) part" />
  <variant base="Lateral septal nucleus caudal (caudodorsal) part" />
  <variant base="lateral septal nucleus, caudal part" />
  <variant base="caudal part of the lateral septal nucleus" />
</token>
<token canonical="Medial mammillary nucleus median part" ref_id="12258">
  <variant base="Medial mammillary nucleus median part" />
</token>
<token canonical="Lateral septal nucleus" ref_id="11915">
  <variant base="Nucleus septalis lateralis" />
  <variant base="lateral septum nucleus" />
  <variant base="Nucleus septi lateralis" />
  <variant base="Nucleus lateralis septi" />
  <variant base="Lateral septal nucleus" />
  <variant base="lateral septal nucleus" />
  <variant base="lateral parolfactory nucleus" />
</token>
<token canonical="Lateral septal complex" ref_id="11916">
  <variant base="Lateral septal complex" />
</token>
<token canonical="Lateral septal nucleus caudal (caudodorsal) part ventral zone" ref_id="11908">
  <variant base="Lateral septal nucleus caudal (caudodorsal) part ventral zone" />
</token>
<token canonical="Lateral septal nucleus caudal (caudodorsal) part ventral zone medial region" ref_id="11907">
  <variant base="Lateral septal nucleus caudal (caudodorsal) part ventral zone medial region" />
</token>
<token canonical="Lateral septal nucleus caudal (caudodorsal) part dorsal zone ventral region" ref_id="11909">
  <variant base="Lateral septal nucleus caudal (caudodorsal) part dorsal zone ventral region" />
</token>
<token canonical="Subthalamic nucleus" ref_id="12251">
  <variant base="subthalamic nucleus" />
  <variant base="Subthalamic nucleus" />
  <variant base="Corpus Luysi" />
  <variant base="Corpus subthalamicum" />
  <variant base="body of Luys" />
  <variant base="Corpus hypothalamicum" />
  <variant base="Nucleus subthalamicus" />
  <variant base="nucleus of Luys" />
  <variant base="body of Forel" />
</token>
<token canonical="Tuberal nucleus" ref_id="12252">
  <variant base="tuberal nucleus" />
  <variant base="ventromedial nucleus of the hypothalamus" />
  <variant base="ventromedial nucleus of hypothalamus" />
  <variant base="Nucleus ventromedialis hypothalami" />
  <variant base="Nucleus hypothalamicus ventromedialis" />
  <variant base="Tuberal nucleus" />
  <variant base="ventromedial hypothalamic nucleus" />
  <variant base="ventromedial nucleus hypothalamus" />
</token>
<token canonical="Lateral hypothalamic area juxtaparaventricular region" ref_id="12253">
  <variant base="Lateral hypothalamic area juxtaparaventricular region" />
</token>
<token canonical="Ventral premammillary nucleus" ref_id="12268">
  <variant base="premammillary nucleus, ventral part" />
  <variant base="Ventral premammillary nucleus" />
  <variant base="ventral premammillary nucleus" />
</token>
<token canonical="Lateral septal nucleus caudal (caudodorsal) part ventral zone lateral region ventral domain" ref_id="11901">
  <variant base="Lateral septal nucleus caudal (caudodorsal) part ventral zone lateral region ventral domain" />
</token>
<token canonical="Mammillary body" ref_id="12267">
  <variant base="Corpus mamillaris" />
  <variant base="Mammillary body" />
  <variant base="mamillary body" />
  <variant base="Corpus mamillare" />
  <variant base="Corpora mammillaria" />
  <variant base="Corpora mamillaria" />
  <variant base="Corpus mammillare" />
  <variant base="mammillary body" />
</token>
<token canonical="Lateral septal nucleus caudal (caudodorsal) part ventral zone lateral region dorsal domain" ref_id="11902">
  <variant base="Lateral septal nucleus caudal (caudodorsal) part ventral zone lateral region dorsal domain" />
</token>
<token canonical="Tuberomammillary nucleus" ref_id="12266">
  <variant base="Nucleus tuberomamillaris hypothalami" />
  <variant base="magnocellular tuberomammillary nucleus" />
  <variant base="ventral tuberomammillary nucleus" />
  <variant base="tuberomammillary complex" />
  <variant base="tuberomammillary nucleus" />
  <variant base="tuberomammillary hypothalamic nucleus" />
  <variant base="tubero-mamillary area" />
  <variant base="Tuberomammillary nucleus" />
  <variant base="Nucleus tuberomamillaris" />
  <variant base="tuberomammillary nucleus, ventral part" />
  <variant base="mammilloinfundibular nucleus" />
  <variant base="caudal magnocellular nucleus" />
</token>
<token canonical="Tuberomammillary nucleus dorsal part" ref_id="12265">
  <variant base="Tuberomammillary nucleus dorsal part" />
</token>
<token canonical="Lateral septal nucleus rostral (rostroventral) part" ref_id="11900">
  <variant base="Lateral septal nucleus rostral (rostroventral) part" />
  <variant base="lateral septal nucleus, rostral part" />
  <variant base="lateral septal nucleus rostral (rostroventral) part" />
  <variant base="rostral part of the lateral septal nucleus" />
</token>
<token canonical="Lateral septal nucleus caudal (caudodorsal) part ventral zone medial region ventral domain" ref_id="11905">
  <variant base="Lateral septal nucleus caudal (caudodorsal) part ventral zone medial region ventral domain" />
</token>
<token canonical="Lateral septal nucleus caudal (caudodorsal) part ventral zone medial region dorsal domain" ref_id="11906">
  <variant base="Lateral septal nucleus caudal (caudodorsal) part ventral zone medial region dorsal domain" />
</token>
<token canonical="Lateral septal nucleus caudal (caudodorsal) part ventral zone lateral region" ref_id="11903">
  <variant base="Lateral septal nucleus caudal (caudodorsal) part ventral zone lateral region" />
</token>
<token canonical="Ventromedial nucleus of the hypothalamus ventrolateral part" ref_id="12269">
  <variant base="Ventromedial nucleus of the hypothalamus ventrolateral part" />
</token>
<token canonical="Lateral septal nucleus caudal (caudodorsal) part ventral zone intermediate region" ref_id="11904">
  <variant base="Lateral septal nucleus caudal (caudodorsal) part ventral zone intermediate region" />
</token>
<token canonical="Dorsal premammillary nucleus" ref_id="12260">
  <variant base="Dorsal premammillary nucleus" />
  <variant base="premammillary nucleus, dorsal part" />
  <variant base="dorsal premammillary nucleus" />
</token>
<token canonical="Supramammillary nucleus" ref_id="12263">
  <variant base="Nucleus supramammillaris" />
  <variant base="supramammillary area" />
  <variant base="supramamillary nucleus" />
  <variant base="Nucleus supramamillaris hypothalami" />
  <variant base="supramammillary nucleus" />
  <variant base="Supramammillary nucleus" />
</token>
<token canonical="Tuberomammillary nucleus ventral part" ref_id="12264">
  <variant base="Tuberomammillary nucleus ventral part" />
</token>
<token canonical="Supramammillary nucleus medial part" ref_id="12261">
  <variant base="Supramammillary nucleus medial part" />
</token>
<token canonical="Supramammillary nucleus lateral part" ref_id="12262">
  <variant base="Supramammillary nucleus lateral part" />
</token>
<token canonical="Suprachiasmatic nucleus ventrolateral part" ref_id="12277">
  <variant base="Suprachiasmatic nucleus ventrolateral part" />
</token>
<token canonical="Subparaventricular zone" ref_id="12276">
  <variant base="subparaventricular zone" />
  <variant base="subparaventricular zone hypothalamus" />
  <variant base="subparaventricular zone of the hypothalamus" />
  <variant base="Subparaventricular zone" />
</token>
<token canonical="Suprachiasmatic nucleus" ref_id="12279">
  <variant base="Suprachiasmatic nucleus" />
  <variant base="suprachiasmatic nucleus of hypothalamus" />
  <variant base="suprachiasmatic nucleus" />
  <variant base="Nucleus suprachiasmaticus hypothalami" />
</token>
<token canonical="Suprachiasmatic nucleus dorsomedial part" ref_id="12278">
  <variant base="Suprachiasmatic nucleus dorsomedial part" />
</token>
<token canonical="Superior olivary complex periolivary region" ref_id="12497">
  <variant base="Superior olivary complex periolivary region" />
</token>
<token canonical="Nucleus of the lateral lemniscus" ref_id="12496">
  <variant base="nucleus of the lateral lemniscus" />
  <variant base="Nucleus of the lateral lemniscus" />
  <variant base="paralemniscal nucleus" />
</token>
<token canonical="Superior olivary complex medial part" ref_id="12499">
  <variant base="Superior olivary complex medial part" />
</token>
<token canonical="Superior olivary complex lateral part" ref_id="12498">
  <variant base="Superior olivary complex lateral part" />
</token>
<token canonical="Inferior colliculus central nucleus" ref_id="12492">
  <variant base="Inferior colliculus central nucleus" />
</token>
<token canonical="Inferior colliculus dorsal nucleus" ref_id="12493">
  <variant base="Inferior colliculus dorsal nucleus" />
</token>
<token canonical="Inferior colliculus external nucleus" ref_id="12494">
  <variant base="Inferior colliculus external nucleus" />
</token>
<token canonical="Inferior colliculus" ref_id="12495">
  <variant base="Testes" />
  <variant base="Corpus bigeminum posterioris" />
  <variant base="Inferior colliculus" />
  <variant base="Corpus quadrigeminum inferius" />
  <variant base="posterior corpus quadrigeminum" />
  <variant base="Colliculus inferior" />
  <variant base="inferior colliculus" />
  <variant base="posterior colliculus" />
  <variant base="Colliculus caudalis" />
  <variant base="caudal colliculus" />
  <variant base="Corpus bigeminalis caudalis" />
</token>
<token canonical="Nucleus sagulum" ref_id="12490">
  <variant base="nucleus sagulum" />
  <variant base="sagulum nucleus" />
  <variant base="Nucleus sagulum" />
  <variant base="Sagulum" />
  <variant base="sagulum" />
</token>
<token canonical="Nucleus of the brachium of the inferior colliculus" ref_id="12491">
  <variant base="nucleus of the brachium of the inferior colliculus" />
  <variant base="Nucleus of the brachium of the inferior colliculus" />
  <variant base="nucleus brachium inferior colliculus" />
</token>
<token canonical="Ventromedial nucleus of the hypothalamus anterior part" ref_id="12272">
  <variant base="Ventromedial nucleus of the hypothalamus anterior part" />
</token>
<token canonical="Ventromedial nucleus of the hypothalamus" ref_id="12273">
  <variant base="tuberal nucleus" />
  <variant base="ventromedial nucleus of the hypothalamus" />
  <variant base="ventromedial nucleus of hypothalamus" />
  <variant base="Ventromedial nucleus of the hypothalamus" />
  <variant base="Nucleus ventromedialis hypothalami" />
  <variant base="Nucleus hypothalamicus ventromedialis" />
  <variant base="ventromedial hypothalamic nucleus" />
  <variant base="ventromedial nucleus hypothalamus" />
</token>
<token canonical="Retrochiasmatic area" ref_id="12275">
  <variant base="Area retrochiasmatica" />
  <variant base="Retrochiasmatic area" />
  <variant base="supraoptic nucleus, tuberal part" />
  <variant base="Nucleus supraopticus diffusus" />
  <variant base="retrochiasmatic area" />
  <variant base="retrochiasmatic hypothalamic area" />
</token>
<token canonical="Ventromedial nucleus of the hypothalamus central part" ref_id="12270">
  <variant base="Ventromedial nucleus of the hypothalamus central part" />
</token>
<token canonical="Ventromedial nucleus of the hypothalamus dorsomedial part" ref_id="12271">
  <variant base="Ventromedial nucleus of the hypothalamus dorsomedial part" />
</token>
<token canonical="Anteromedial visual area" ref_id="12000">
  <variant base="Anteromedial visual area" />
</token>
<token canonical="Anterodorsal preoptic nucleus" ref_id="12289">
  <variant base="Anterodorsal preoptic nucleus" />
</token>
<token canonical="Anteroventral preoptic nucleus" ref_id="12288">
  <variant base="Anteroventral preoptic nucleus" />
</token>
<token canonical="Posterodorsal preoptic nucleus" ref_id="12287">
  <variant base="Posterodorsal preoptic nucleus" />
</token>
<token canonical="Agranular insular area ventral part" ref_id="12009">
  <variant base="Agranular insular area ventral part" />
</token>
<token canonical="Anterior hypothalamic area" ref_id="12285">
  <variant base="Nucleus hypothalamicus anterior" />
  <variant base="anterior hypothalamic area" />
  <variant base="anterior hypothalamic nucleus" />
  <variant base="anterior nucleus of the hypothalamus" />
  <variant base="anterior nucleus of hypothalamus" />
  <variant base="Nucleus anterior hypothalami" />
  <variant base="Anterior hypothalamic area" />
  <variant base="fundamental gray substance" />
  <variant base="parvocellular nucleus of hypothalamus" />
</token>
<token canonical="Agranular insular area" ref_id="12007">
  <variant base="Agranular insular area" />
</token>
<token canonical="Parastrial nucleus" ref_id="12286">
  <variant base="parastriatal nucleus" />
  <variant base="Parastrial nucleus" />
  <variant base="parastrial nucleus" />
</token>
<token canonical="Agranular insular area dorsal part" ref_id="12008">
  <variant base="Agranular insular area dorsal part" />
</token>
<token canonical="Anterior hypothalamic nucleus anterior part" ref_id="12283">
  <variant base="Anterior hypothalamic nucleus anterior part" />
</token>
<token canonical="Primary visual area" ref_id="12005">
  <variant base="Area striata" />
  <variant base="striate cortex" />
  <variant base="visual area I" />
  <variant base="striate area" />
  <variant base="Brodmann&apos;s area 17" />
  <variant base="Primary visual area" />
  <variant base="primary visual cortex" />
  <variant base="area 17 of Swanson" />
  <variant base="calcarine cortex" />
  <variant base="area 17 of Brodmann" />
  <variant base="striate area 17" />
  <variant base="primary visual area" />
</token>
<token canonical="Anterior hypothalamic nucleus" ref_id="12284">
  <variant base="Nucleus hypothalamicus anterior" />
  <variant base="Anterior hypothalamic nucleus" />
  <variant base="anterior hypothalamic area" />
  <variant base="anterior hypothalamic nucleus" />
  <variant base="anterior nucleus of the hypothalamus" />
  <variant base="anterior nucleus of hypothalamus" />
  <variant base="Nucleus anterior hypothalami" />
  <variant base="fundamental gray substance" />
  <variant base="parvocellular nucleus of hypothalamus" />
</token>
<token canonical="Anterior hypothalamic posterior part" ref_id="12281">
  <variant base="Anterior hypothalamic posterior part" />
</token>
<token canonical="Mediolateral visual area" ref_id="12003">
  <variant base="Mediolateral visual area" />
</token>
<token canonical="Anterior hypothalamic central part" ref_id="12282">
  <variant base="Anterior hypothalamic central part" />
</token>
<token canonical="Posterolateral visual area" ref_id="12004">
  <variant base="Posterolateral visual area" />
</token>
<token canonical="Intermediolateral visual area" ref_id="12001">
  <variant base="Intermediolateral visual area" />
</token>
<token canonical="Anterior hypothalamic dorsal part" ref_id="12280">
  <variant base="Anterior hypothalamic dorsal part" />
</token>
<token canonical="Laterolateral visual area" ref_id="12002">
  <variant base="Laterolateral visual area" />
</token>
<token canonical="Medial preoptic nucleus" ref_id="12293">
  <variant base="medial preoptic area" />
  <variant base="Nucleus praeopticus medialis" />
  <variant base="Area preopticus medialis" />
  <variant base="Nucleus preopticus medialis" />
  <variant base="Area praeoptica medialis" />
  <variant base="medial preoptic hypothalamic nucleus" />
  <variant base="Medial preoptic nucleus" />
  <variant base="medial preoptic nucleus" />
</token>
<token canonical="Medial preoptic nucleus lateral part" ref_id="12292">
  <variant base="Medial preoptic nucleus lateral part" />
</token>
<token canonical="Medial preoptic nucleus medial part" ref_id="12291">
  <variant base="Medial preoptic nucleus medial part" />
</token>
<token canonical="Medial preoptic nucleus central part" ref_id="12290">
  <variant base="Medial preoptic nucleus central part" />
</token>
<token canonical="Arcuate hypothalamic nucleus" ref_id="12297">
  <variant base="Arcuate hypothalamic nucleus" />
  <variant base="arcuate nucleus-2" />
  <variant base="infundibular periventricular nucleus" />
  <variant base="infundibular nucleus" />
  <variant base="Nucleus arcuatus" />
  <variant base="arcuate hypothalamic nucleus" />
  <variant base="arcuate nucleus of hypothalamus" />
  <variant base="infundibular hypothalamic nucleus" />
  <variant base="arcuate nucleus of the hypothalamus" />
  <variant base="arcuate periventricular nucleus" />
  <variant base="Nucleus infundibularis hypothalami" />
  <variant base="Nucleus infundibularis" />
  <variant base="arcuate nucleus" />
</token>
<token canonical="Posterior periventricular nucleus of the hypothalamus" ref_id="12296">
  <variant base="Posterior periventricular nucleus of the hypothalamus" />
</token>
<token canonical="Medial preoptic area" ref_id="12294">
  <variant base="medial preoptic area" />
  <variant base="Nucleus praeopticus medialis" />
  <variant base="Area preopticus medialis" />
  <variant base="Nucleus preopticus medialis" />
  <variant base="Area praeoptica medialis" />
  <variant base="medial preoptic hypothalamic nucleus" />
  <variant base="Medial preoptic area" />
  <variant base="medial preoptic nucleus" />
</token>
<token canonical="Basomedial nucleus of the amygdala" ref_id="12090">
  <variant base="basomedial nucleus" />
  <variant base="Basomedial nucleus of the amygdala" />
  <variant base="medial principal nucleus" />
  <variant base="basomedial nucleus of amygdala" />
  <variant base="accessory basal nucleus" />
  <variant base="Nucleus basalis accessorius amygdalae" />
  <variant base="basomedial amygdalar nucleus" />
  <variant base="basomedial amygdaloid nucleus" />
  <variant base="Nucleus amygdaloideus basalis, pars medialis" />
  <variant base="accessory basal nucleus of the amygdala" />
  <variant base="accessory basal amygdaloid nucleus" />
  <variant base="basomedial nucleus of the amygdala" />
  <variant base="Nucleus amygdaloideus basomedialis" />
  <variant base="Nucleus amygdalae basalis accessorius" />
  <variant base="basal amygdaloid nucleus, medial part" />
</token>
<token canonical="Basomedial nucleus of the amygdala anterior part" ref_id="12091">
  <variant base="Basomedial nucleus of the amygdala anterior part" />
  <variant base="basomedial amygdalar nucleus, anterior part" />
  <variant base="anterior part of the basomedial nucleus" />
  <variant base="basomedial amygdaloid nucleus, anterior part" />
</token>
<token canonical="Bed nuclei of the stria terminalis anterolateral area" ref_id="12094">
  <variant base="Bed nuclei of the stria terminalis anterolateral area" />
  <variant base="bed nuclei stria terminalis, anterior division, anterolateral area" />
  <variant base="anterolateral area of stria terminalis" />
</token>
<token canonical="Periventricular hypothalamic nucleus, intermediate part" ref_id="12298">
  <variant base="periventricular hypothalamic nucleus, intermediate part" />
  <variant base="Nucleus periventricularis hypothalami" />
  <variant base="Periventricular hypothalamic nucleus, intermediate part" />
  <variant base="intermediate periventricular nucleus" />
  <variant base="periventricular nucleus at the tuberal level" />
  <variant base="intermediate periventricular nucleus of hypothalamus" />
</token>
<token canonical="Basomedial nucleus of the amygdala posterior part" ref_id="12092">
  <variant base="basomedial amygdaloid nucleus, posterior part" />
  <variant base="basomedial amygdalar nucleus, posterior part" />
  <variant base="posterior part of the basomedial nucleus" />
  <variant base="Basomedial nucleus of the amygdala posterior part" />
</token>
<token canonical="Dorsomedial nucleus of the hypothalamus ventral part" ref_id="12299">
  <variant base="Dorsomedial nucleus of the hypothalamus ventral part" />
</token>
<token canonical="Posterior nucleus of the amygdala" ref_id="12093">
  <variant base="posterior amygdalar nucleus" />
  <variant base="amygdalohippocampal transition area" />
  <variant base="Area amygdalohippocampalis" />
  <variant base="posterior nucleus of the amygdala" />
  <variant base="amygdalo-hippocampal area" />
  <variant base="Area periamygdalae caudalis ventralis" />
  <variant base="amygdalohippocampal area" />
  <variant base="Posterior nucleus of the amygdala" />
  <variant base="posterior nucleus amygdala" />
</token>
<token canonical="Field CA3 stratum radiatum" ref_id="12098">
  <variant base="Field CA3, stratum radiatum" />
  <variant base="Field CA3 stratum radiatum" />
  <variant base="stratum radiatum of the CA3 field" />
</token>
<token canonical="Sensory-motor cortex" ref_id="12099">
  <variant base="sensory motor cortex" />
  <variant base="sensorimotor areas" />
  <variant base="sensory-motor cortex" />
  <variant base="Sensory-motor cortex" />
  <variant base="sensorimotor cortex" />
</token>
<token canonical="Dentate gyrus medial blade" ref_id="12058">
  <variant base="Dentate gyrus medial blade" />
</token>
<token canonical="Dentate gyrus medial blade molecular layer" ref_id="12059">
  <variant base="Dentate gyrus medial blade molecular layer" />
</token>
<token canonical="Dentate gyrus lateral blade granule cell layer" ref_id="12056">
  <variant base="Dentate gyrus lateral blade granule cell layer" />
</token>
<token canonical="Dentate gyrus lateral blade polymorph layer" ref_id="12057">
  <variant base="Dentate gyrus lateral blade polymorph layer" />
</token>
<token canonical="Dentate gyrus crest molecular layer" ref_id="12051">
  <variant base="Dentate gyrus crest molecular layer" />
</token>
<token canonical="Dentate gyrus crest" ref_id="12050">
  <variant base="Dentate gyrus crest" />
</token>
<token canonical="Dentate gyrus lateral blade molecular layer" ref_id="12055">
  <variant base="Dentate gyrus lateral blade molecular layer" />
</token>
<token canonical="Dentate gyrus lateral blade" ref_id="12054">
  <variant base="Dentate gyrus lateral blade" />
</token>
<token canonical="Dentate gyrus crest polymorph  layer" ref_id="12053">
  <variant base="Dentate gyrus crest polymorph  layer" />
</token>
<token canonical="Dentate gyrus crest granule cell  layer" ref_id="12052">
  <variant base="Dentate gyrus crest granule cell  layer" />
</token>
<token canonical="Orbital area medial part" ref_id="12067">
  <variant base="orbital area, medial part" />
  <variant base="orbital cortex, medial part" />
  <variant base="orbital area medial part" />
  <variant base="medial orbital area" />
  <variant base="Orbital area medial part" />
  <variant base="medial orbital cortex" />
</token>
<token canonical="Orbital area ventral part" ref_id="12068">
  <variant base="orbital area, ventral part" />
  <variant base="Orbital area ventral part" />
  <variant base="ventral orbital cortex" />
  <variant base="ventral orbital area" />
  <variant base="orbital area ventral part" />
  <variant base="ORBvl" />
</token>
<token canonical="Orbital area ventrolateral part" ref_id="12069">
  <variant base="Orbital area ventrolateral part" />
  <variant base="orbital cortex, ventrolateral part" />
  <variant base="orbital area ventrolateral part" />
  <variant base="ventrolateral orbital area" />
  <variant base="orbital area, ventrolateral part" />
</token>
<token canonical="Dentate gyrus medial blade granule cell layer" ref_id="12060">
  <variant base="Dentate gyrus medial blade granule cell layer" />
</token>
<token canonical="Indusium griseum" ref_id="12062">
  <variant base="gray stria of Lancisi" />
  <variant base="indusium griseum" />
  <variant base="Induseum griseum" />
  <variant base="induseum griseum" />
  <variant base="Indusium griseum" />
</token>
<token canonical="Dentate gyrus medial blade polymorph layer" ref_id="12061">
  <variant base="Dentate gyrus medial blade polymorph layer" />
</token>
<token canonical="Infralimbic area" ref_id="12064">
  <variant base="infralimbic area" />
  <variant base="infralimbic cortex" />
  <variant base="Infralimbic area" />
</token>
<token canonical="Fasciola cinerea" ref_id="12063">
  <variant base="Gyrus fasciolaris" />
  <variant base="Fasciola cinerea" />
  <variant base="Gyrus retrosplenialis hippocampi" />
  <variant base="fasciola cinereum" />
  <variant base="fasciolar gyrus" />
  <variant base="fasciola cinerea" />
  <variant base="retrosplenial gyrus of hippocampus" />
</token>
<token canonical="Orbital area lateral part" ref_id="12066">
  <variant base="lateral orbital area" />
  <variant base="lateral orbital cortex" />
  <variant base="Orbital area lateral part" />
  <variant base="orbital area lateral part" />
  <variant base="orbital cortex, lateral part" />
  <variant base="orbital area, lateral part" />
</token>
<token canonical="Orbital area" ref_id="12065">
  <variant base="gyrus orbitalis longitudinalis" />
  <variant base="ORB" />
  <variant base="orbital gyri" />
  <variant base="Cortex orbitofrontalis" />
  <variant base="orbital area" />
  <variant base="orbitofrontal gyri" />
  <variant base="orbital cortex" />
  <variant base="Orbital area" />
  <variant base="Gyrus orbitofrontalis" />
  <variant base="orbitofrontal region" />
  <variant base="orbitofrontal gyrus" />
  <variant base="orbital areas" />
  <variant base="orbitofrontal cortex" />
  <variant base="Gyrus orbitalis" />
  <variant base="Gyri orbitales" />
</token>
<token canonical="Retrosplenial area ventral part zone b/c" ref_id="12078">
  <variant base="zone b-c of the retrosplenial granular area" />
  <variant base="Retrosplenial area ventral part zone b/c" />
  <variant base="retrosplenial area ventral part zone b/c" />
</token>
<token canonical="Temporal association areas" ref_id="12079">
  <variant base="temporal association cortex" />
  <variant base="Temporal association areas" />
  <variant base="ventral temporal association areas" />
  <variant base="temporal association areas" />
</token>
<token canonical="Retrosplenial area ventral part zone a" ref_id="12077">
  <variant base="Retrosplenial area ventral part zone a" />
  <variant base="retrosplenial area ventral part zone a" />
  <variant base="zone a of the retrosplenial agranular area" />
  <variant base="retrosplenial granular cortex, a region" />
</token>
<token canonical="Retrosplenial area ventral part" ref_id="12076">
  <variant base="Retrosplenial area ventral part" />
</token>
<token canonical="Retrosplenial area lateral agranular part" ref_id="12075">
  <variant base="Retrosplenial area lateral agranular part" />
  <variant base="retrosplenial agranular area" />
  <variant base="retrosplenial area lateral agranular part" />
  <variant base="retrosplenial agranular cortex" />
  <variant base="lateral part of the retrosplenial area" />
  <variant base="lateral retrosplenial agranular area" />
</token>
<token canonical="Retrosplenial area dorsal part" ref_id="12074">
  <variant base="retrosplenial area dorsal part" />
  <variant base="dorsal part of the retrosplenial area" />
  <variant base="retrosplenial dysgranular cortex" />
  <variant base="retrosplenial dysgranular area" />
  <variant base="Retrosplenial area dorsal part" />
</token>
<token canonical="Retrosplenial area" ref_id="12073">
  <variant base="Regio retrosplenialis" />
  <variant base="retrosplenial region" />
  <variant base="retrosplenial area" />
  <variant base="retrosplenial cortex" />
  <variant base="Retrosplenial area" />
</token>
<token canonical="Prelimbic area" ref_id="12072">
  <variant base="Prelimbic area" />
</token>
<token canonical="Posterior parietal association areas" ref_id="12071">
  <variant base="Posterior parietal association areas" />
</token>
<token canonical="Basolateral nucleus of the amygdala posterior part" ref_id="12089">
  <variant base="Basolateral nucleus of the amygdala posterior part" />
  <variant base="basolateral amygdalar nucleus, posterior part" />
  <variant base="posterior part of the basolateral amygdalar nucleus" />
</token>
<token canonical="Lateral nucleus of the amygdala" ref_id="12086">
  <variant base="lateral amygdaloid nucleus" />
  <variant base="Nucleus amygdaloideus lateralis" />
  <variant base="Nucleus amygdalae lateralis" />
  <variant base="lateral principal nucleus of amygdala" />
  <variant base="Nucleus lateralis amygdalae" />
  <variant base="lateral nucleus of amygdala" />
  <variant base="lateral nucleus of the amygdala" />
  <variant base="Lateral nucleus of the amygdala" />
  <variant base="lateral amygdalar nucleus" />
</token>
<token canonical="Endopiriform nucleus ventral part" ref_id="12085">
  <variant base="ventral part of the endopiriform nucleus" />
  <variant base="endopiriform nucleus ventral part" />
  <variant base="Endopiriform nucleus ventral part" />
</token>
<token canonical="Basolateral nucleus of the amygdala anterior part" ref_id="12088">
  <variant base="anterior part of the basolateral amygdalar nucleus" />
  <variant base="basolateral amygdalar nucleus, anterior part" />
  <variant base="basolateral nucleus of the amygdala anterior part" />
  <variant base="Basolateral nucleus of the amygdala anterior part" />
</token>
<token canonical="Basolateral nucleus of the amygdala" ref_id="12087">
  <variant base="basolateral nucleus of the amygdala" />
  <variant base="basolateral amygdalar nucleus" />
  <variant base="basolateral nucleus of amygdala" />
  <variant base="Nucleus amygdaloideus basolateralis" />
  <variant base="Nucleus amygdaloideus basalis" />
  <variant base="Nucleus amygdalae basalis" />
  <variant base="basolateral amygdaloid nucleus" />
  <variant base="basolateral nucleus" />
  <variant base="basal nucleus of the amygdala" />
  <variant base="Basolateral nucleus of the amygdala" />
  <variant base="Nucleus basalis amygdalae" />
  <variant base="basal amygdaloid nucleus" />
</token>
<token canonical="Claustrum" ref_id="12082">
  <variant base="claustrum" />
  <variant base="dorsal portion of claustrum" />
  <variant base="Claustrum" />
  <variant base="dorsal claustrum" />
</token>
<token canonical="Layer 6b, isocortex" ref_id="12081">
  <variant base="layer 6b" />
  <variant base="layer 6b, isocortex" />
  <variant base="Layer 6b, isocortex" />
</token>
<token canonical="Endopiriform nucleus dorsal part" ref_id="12084">
  <variant base="endopiriform nucleus dorsal part" />
  <variant base="Endopiriform nucleus dorsal part" />
  <variant base="dorsal part of the endopiriform nucleus" />
</token>
<token canonical="Endopiriform nucleus" ref_id="12083">
  <variant base="Endopiriform nucleus" />
</token>
</synonym>
