# Supplementary material for: Large-scale extraction of brain connectivity from the neuroscientific literature
Source: Bioinformatics. 2015 Jan 20;31(10):1640–7. doi: 10.1093/bioinformatics/btv025 (PMC4426844; doi:10.1093/bioinformatics/btv025)
Supplement: Supplementary Data [file supp_btv025_supplementary.zip › supplementary/rules.ruta]

PACKAGE ch.epfl.bbp.uima.types;

// BEGIN workbench-only ///////////////////////////////////////////////////////////////////////////////////////
DECLARE BrainRegionDictTerm, BRCooc, BrainRegionChunk;
// mark ABA regions
WORDLIST aba = 'aba.txt';
Document{-> MARKFAST(BrainRegionDictTerm, aba, true)};
DECLARE  Abrev, Direction, Projection;
// END workbench-only //////////////////////////////////////////////////////////////////////////////////////////


////////////////////////////////////////////////////////////////
// CLEANUP BrainRegionDictTerm
////////////////////////////////////////////////////////////////
// glob Abrev
("(" W{REGEXP("[A-Z]{2,5}")} ")"){ -> MARK(Abrev)};
BrainRegionDictTerm{-> SHIFT(BrainRegionDictTerm, 1, 2)} Abrev;
// annotate and glob directions
WORDLIST directions = 'directions.txt';
Document{-> MARKFAST(Direction, directions, true)};
WORDLIST directionSuffixes = 'directionSuffixes.txt';
Document{-> MARKFAST(Direction, directionSuffixes, true)};
WORDLIST extendedDirections = 'extendedDirections.txt';
Document{-> MARKFAST(Direction, extendedDirections, true)};

(Direction (COMMA | "and" | "or") Direction) BrainRegionDictTerm{-> SHIFT(BrainRegionDictTerm, 1, 2)};
(Direction Direction) BrainRegionDictTerm{-> SHIFT(BrainRegionDictTerm, 1, 3)};
Direction BrainRegionDictTerm{-> SHIFT(BrainRegionDictTerm, 1, 2)};
// glob "the"
W{REGEXP("the", true)} BrainRegionDictTerm{-> SHIFT(BrainRegionDictTerm, 1, 2)};
// annotate projection
( W{REGEXP("(pathways?|project.{0,5}|connect.{0,4})",true )} ){-> MARK(Projection)};

// group regions into BrainRegionChunk ////////////////////////////////////////////////////////////////
(BrainRegionDictTerm ("of" | "from" | "in") ){-> MARK(BrainRegionChunk, 1, 2)} BrainRegionDictTerm;
// X, Y and Z; X, Y; X and Y
("both" BrainRegionDictTerm "and") {-> MARK(BrainRegionChunk, 1, 2)} BrainRegionDictTerm;
(BrainRegionDictTerm (COMMA | "and" | (COMMA "and")))* {-> MARK(BrainRegionChunk, 1, 2)} BrainRegionDictTerm;
(BrainRegionDictTerm "including" ) {-> MARK(BrainRegionChunk, 1, 2)} BrainRegionDictTerm;
BrainRegionDictTerm{-> MARKONCE(BrainRegionChunk)};

////////////////////////////////////////////////////////////////
// find RELATIONS
////////////////////////////////////////////////////////////////
STRING fromto = "from|of|to";

// X projects to Y
(BrainRegionChunk Projection W{REGEXP(fromto)}){-> MARK(BRCooc, 1, 2)} BrainRegionChunk;
// X a a a projects to Y
(BrainRegionChunk W[0,4]? Projection W{REGEXP(fromto)}){-> MARK(BRCooc, 1, 2)} BrainRegionChunk;
// projection from X to Y
(Projection "from" BrainRegionChunk "to" ){-> MARK(BRCooc, 1, 2)} BrainRegionChunk;
// projection between X and Y TODO and gets globbed into a chunk
//(Projection "between" BrainRegionChunk "and" ){-> MARK(BRCooc, 1, 2)} BrainRegionChunk;
// projection of X with Y
(Projection "of" BrainRegionChunk "with" ){-> MARK(BRCooc, 1, 2)} BrainRegionChunk;
// projection a a a a X to Y
(Projection W[0,4]? BrainRegionChunk "to" ){-> MARK(BRCooc, 1, 2)} BrainRegionChunk;
// projection to X from a a Y
(Projection "to"  BrainRegionChunk "from") {-> MARK(BRCooc, 1, 2)} (W[0,3]? BrainRegionChunk);
// X a a a projection to Y
BrainRegionChunk {-> MARK(BRCooc, 1, 2)} (W[0,3]? Projection W{REGEXP(fromto)} BrainRegionChunk);
// X afferents to Y
(BrainRegionChunk "afferents" W{REGEXP(fromto)}) {-> MARK(BRCooc, 1, 2)} BrainRegionChunk;
// X, which a a projections to Y
(BrainRegionChunk COMMA? "which" W[0,4]? Projection "to") {-> MARK(BRCooc, 1, 2)} BrainRegionChunk;

// removes cooc if 'not' present
BRCooc{REGEXP(".* not.*") ->UNMARK(BRCooc)};
